# Supplementary material for: Age predicts Alzheimer's in Down syndrome better than MRI, plasma, or cognition
Source: Alzheimers Dement. 2026 Jul 14;22(7):e71661. doi: 10.1002/alz.71661 (PMC13369008; doi:10.1002/alz.71661)
Supplement: Supplementary file 1 — Supporting Information [file ALZ-22-e71661-s002.xlsx]

## Sheet: STable 1 Variables
Measure	Variable	Data Dictionary Description
Block	exbd	Block Design- Haxby Total Raw Score
Block	wisbd	Block Design- WISC-IV Total Raw Score
BlockSum	hwrssum	Block Design Total Score (Haxby RS + WISC-IV RS)
CatsDogs	nencd	Cat and Dog Task - Naming Trial / Errors
CatsDogs	nescd	Cat and Dog Task - Switching Response / Errors
CatsDogs	ttncd	Cat and Dog Task - Naming Trial / Time Taken
CatsDogs	ttscd	Cat and Dog Task -Switching Response / Time Taken
CSF	AB40	AB40 processed via manufacturere's recommendation on a Lumipulse G1200, Fujirebio, Malvern, PA
CSF	AB42	AB42 processed via manufacturere's recommendation on a Lumipulse G1200, Fujirebio, Malvern, PA
CSF	AB4240	CSF AB42/AB40
CSF	NeurograninMean	Neurogranin Mean processed using quantitative fluorescent two-site immunoassays using Single Molecule Counting (SMC™) technology
CSF	NfLMean	NfL Mean processed via manufacturere's recommendation on a Lumipulse G1200, Fujirebio, Malvern, PA
CSF	pTau181	pTau181 processed via manufacturere's recommendation on a Lumipulse G1200, Fujirebio, Malvern, PA
CSF	SNAP25Mean	SNAP25 Mean processed using quantitative fluorescent two-site immunoassays using Single Molecule Counting (SMC™) technology
CSF	tTau	tTau processed via manufacturere's recommendation on a Lumipulse G1200, Fujirebio, Malvern, PA
CSF	VILIP1Mean	VILIP1 Mean processed using quantitative fluorescent two-site immunoassays using Single Molecule Counting (SMC™) technology
CSF	YKL40Mean	YKL40 Mean processed using a plate-based assay (Quidel MicroVue™ Bone)
CuedRecall	crs	Total Cued Recall (CR) / Trial 1+2+3
CuedRecall	frs	Total Free Recall (FR) / Trial 1+2+3
CuedRecall	ticr	Total Intrusions to CR / Trial 1+2+3
CuedRecall	tifr	Total Intrusions to FR / Trial 1+2+3
CuedRecallSum	trs	Total Free + Cued Recall (FR + CR) / Trial 1+2+3
DLD	dld1	Short-Term Memory
DLD	dld2	Long-Term Memory
DLD	dld3	Spatial and Temporal Orientation
DLD	dld4	Speech
DLD	dld5	Practical Skills
DLD	dld6	Mood
DLD	dld7	Activity & Interest
DLD	dld8	Behavioral Disturbance
DLDSum	dldcs	Sum of Cognitive Scores (categories 1 - 3)
DLDSum	dldss	Sum of Social Scores (categories 4 - 8)
DSMSE	colshbx	2. Memory - Object/Shoebox Score
DSMSE	dsap1	4. Apraxia Score
DSMSE	dske1	7. Knowledge of the Examiner Score
DSMSE	dsla2	5. Language Score
DSMSE	dsme1	3. Memory - Location Score
DSMSE	dspi1	1. Personal Information Score
DSMSE	dsvs1	6. Visuospatial Score
DSMSESum	colmemscr	Memory (2 + 3)
DSMSESum	nonmemory	Non-Memory (1 + 4 + 5 + 6 + 7)
DSMSETotal	dsmseto2	DSMSE score without Shoebox
MRI	accumbens	ICV corrected summed volume of the bilateral nucleus accumbens
MRI	amygdala	ICV corrected summed volume of the bilateral amygdala
MRI	bankssts	ICV corrected summed volume of the bilateral banks of the superior temporal sulcus
MRI	brainstem	ICV corrected brainstem volume
MRI	caudalanteriorcingulate	ICV corrected summed volume of the bilateral caudal anterior cingulate
MRI	caudalmiddlefrontal	ICV corrected summed volume of the bilateral caudal middle frontal
MRI	caudate	ICV corrected summed volume of the bilateral caudate
MRI	cerebellumcortex	ICV corrected summed volume of the bilateral cerebellar cortex
MRI	cuneus	ICV corrected summed volume of the bilateral cuneus
MRI	entorhinal	ICV corrected summed volume of the bilateral entorhinal cortex
MRI	frontalpole	ICV corrected summed volume of the bilateral frontal pole
MRI	fusiform	ICV corrected summed volume of the bilateral fusiform gyrus
MRI	hippocampus	ICV corrected summed volume of the bilateral hippocampus
MRI	inferiorparietal	ICV corrected summed volume of the bilateral inferior parietal
MRI	inferiortemporal	ICV corrected summed volume of the bilateral inferior temporal
MRI	insula	ICV corrected summed volume of the bilateral insula
MRI	isthmuscingulate	ICV corrected summed volume of the bilateral isthmus of the cingulate
MRI	lateraloccipital	ICV corrected summed volume of the bilateral lateral occipital
MRI	lateralorbitofrontal	ICV corrected summed volume of the bilateral lateral orbitofrontal cortex
MRI	lingual	ICV corrected summed volume of the bilateral lingual gyrus
MRI	medialorbitofrontal	ICV corrected summed volume of the bilateral medial orbitofrontal
MRI	middletemporal	ICV corrected summed volume of the bilateral middle temporal
MRI	pallidum	ICV corrected summed volume of the bilateral pallidum
MRI	paracentral	ICV corrected summed volume of the bilateral paracentral
MRI	parahippocampal	ICV corrected summed volume of the bilateral parahippocampal gyrus
MRI	parsopercularis	ICV corrected summed volume of the bilateral pars opercularis
MRI	parsorbitalis	ICV corrected summed volume of the bilateral pars orbitalis
MRI	parstriangularis	ICV corrected summed volume of the bilateral pars triangularis
MRI	pericalcarine	ICV corrected summed volume of the bilateral pericalcarine
MRI	postcentral	ICV corrected summed volume of the bilateral postcentral gyrus
MRI	posteriorcingulate	ICV corrected summed volume of the bilateral posterior cingulate
MRI	precentral	ICV corrected summed volume of the bilateral precentral
MRI	precuneus	ICV corrected summed volume of the bilateral precuneus
MRI	putamen	ICV corrected summed volume of the bilateral putamen
MRI	rostralanteriorcingulate	ICV corrected summed volume of the bilateral rostral anterior cingulate
MRI	rostralmiddlefrontal	ICV corrected summed volume of the bilateral rostral middle frontal
MRI	superiorfrontal	ICV corrected summed volume of the bilateral superior frontal
MRI	superiorparietal	ICV corrected summed volume of the bilateral superior parietal
MRI	superiortemporal	ICV corrected summed volume of the bilateral superior temporal
MRI	supramarginal	ICV corrected summed volume of the bilateral supramarginal gyrus
MRI	temporalpole	ICV corrected summed volume of the bilateral temporal pole
MRI	thalamus	ICV corrected summed volume of the bilateral thalamus
MRI	transversetemporal	ICV corrected summed volume of the bilateral transverse temporal
MRI	ventraldc	ICV corrected summed volume of the bilateral ventral diencephalon
NTG	adltot	Worsening Adaptive daily living
NTG	ntambtot	Worsening Ambulation
NTG	ntbehtot	Worsening Behavior / Affect
NTG	ntlctot	Worsening Communication
NTG	ntmemtot	Worsening Memory
NTG	ntootot	Worsening Observed By Others
NTG	ntsrptot	Worsening Self-Reported
NTG	ntswtot	Worsening Sleep / Wake Patterns
NTGSum	nt6d	6-Domain Total Score (no self report/obsterved by others)
NTGSum	nttotal	Overall Total Score (All)
PET	Centiloid	Radiotracer harmonized amyloid load
PET	Tau	Selective uptake value ratio for cortical mean tau
Plasma	A2M	A2M protein levels processed on a Meso Scale Discovery system
Plasma	AB40	AB40 protein levels obtained from a Single Molecule Array (Simoa) HD-1 from Quanterix
Plasma	AB42	AB42 protein levels obtained from a Single Molecule Array (Simoa) HD-1 from Quanterix
Plasma	AB4240	Plasma AB42/AB40
Plasma	B2M	B2M protein levels processed on a Meso Scale Discovery system
Plasma	CRP	CRP protein levels processed on a Meso Scale Discovery system
Plasma	Eotaxin3	Eotaxin3 protein levels processed on a Meso Scale Discovery system
Plasma	FABP3	FABP3 protein levels processed on a Meso Scale Discovery system
Plasma	Factor7	Factor7 protein levels processed on a Meso Scale Discovery system
Plasma	GFAPAverage	Plasma glial fibrillary acidic protein concentration quantified using Simoa (Quanterix, Lexington, MA, USA)
Plasma	I309	I309 protein levels processed on a Meso Scale Discovery system
Plasma	IL10	IL10 protein levels processed on a Meso Scale Discovery system
Plasma	IL18	IL18 protein levels processed on a Meso Scale Discovery system
Plasma	IL5	IL5 protein levels processed on a Meso Scale Discovery system
Plasma	IL6	IL6 protein levels processed on a Meso Scale Discovery system
Plasma	IL7	IL7 protein levels processed on a Meso Scale Discovery system
Plasma	NfL	NfL protein levels obtained from a Single Molecule Array (Simoa) HD-1 from Quanterix
Plasma	NT1tauAverage	Plasma levels from an immunoassay for Nterminal tau fragment processed on the Quanterix Simoa HD-1 platform
Plasma	PPY	PPY protein levels processed on a Meso Scale Discovery system
Plasma	pTau181	pTau181 protein levels obtained from a Single Molecule Array (Simoa) HD-1 from Quanterix
Plasma	Ptau217NormalisedMean	Plasma concentrations of tau phosphorylated at threonine 217 (P-tau217) measured using an immunoassay developed by Lilly Research Laboratories
Plasma	SAA	SAA protein levels processed on a Meso Scale Discovery system
Plasma	sICAM1	sICAM1 protein levels processed on a Meso Scale Discovery system
Plasma	sVCAM1	sVCAM1 protein levels processed on a Meso Scale Discovery system
Plasma	TARC	TARC protein levels processed on a Meso Scale Discovery system
Plasma	Tau	Tau protein levels obtained from a Single Molecule Array (Simoa) HD-1 from Quanterix
Plasma	TenacinC	TenacinC protein levels processed on a Meso Scale Discovery system
Plasma	TNFA	TNFA protein levels processed on a Meso Scale Discovery system
Plasma	TPO	TPO protein levels processed on a Meso Scale Discovery system
Purdue	dhspp	Purdue Pegboard - Dominant Hand Pegs Placed (Raw Score)
Purdue	nhspp	Purdue Pegboard - Non-Dominant Hand Pegs Placed (Raw Score)
RADD	raddhm	Hand Movement Total Score
RADD	raddim	Imitation Total Score
Reiss	aggsum	Aggressive Behavior Total
Reiss	autsum	Autism Total
Reiss	reissav	Avoidant Disorder Total
Reiss	reissdepb	Depression (B) Total
Reiss	reissdepp	Depression (P) Total
Reiss	reissdpb	Dependent Personality Disorder Total
Reiss	reissparan	Paranoia Total
Reiss	reisspsy	Psychosis Total
ReissTot	reisstot	26-Item Total
Tinetti	tbaba	Tinetti Gait Test- Total Score
VerbalFluency	vfannepraw	Verbal Fluency - NEPSY Raw Score - Animals
VerbalFluency	vfanneprep	Verbal Fluency - NEPSY Repetitions - Animals
VerbalFluency	vftotnepnoc	Verbal Fluency - NEPSY Nonsense or Out of Category - Total
VerbalFluency	vftotnepraw	Verbal Fluency - NEPSY Total Raw Score
VerbalFluency	vftotneprep	Verbal Fluency - NEPSY Repetitions - Total
VMI	rsvmi	Visuomotor Integration - Raw Score

## Sheet: STable 2 Amyloid
Measure	Variable	Neg	Pos	A_AUC	B_AUC	AB_AUC	AxB_AUC	Ae4_AUC	Be4_AUC	ABe4_AUC	AxBe4_AUC	A_Thresh	B_Thresh	AB_Thresh	AxB_Thresh	Ae4_Thresh	Be4_Thresh	ABe4_Thresh	AxBe4_Thresh	A_Spec	B_Spec	AB_Spec	AxB_Spec	Ae4_Spec	Be4_Spec	ABe4_Spec	AxBe4_Spec	A_Sens	B_Sens	AB_Sens	AxB_Sens	Ae4_Sens	Be4_Sens	ABe4_Sens	AxBe4_Sens	AB_Delong	AB_Delong_MFDR	ABA_Delong	ABA_Delong_MFDR	ABB_Delong	ABB_Delong_MFDR	AxBAB_Delong	AxBAB_Delong_MFDR	Ae4_Delong	Ae4_Delong_MFDR	Be4_Delong	Be4_Delong_MFDR	ABe4_Delong	ABe4_Delong_MFDR
Block	exbd	149	98	0.91984	0.571257	0.920148	0.92049	0.921278	0.564101	0.921929	0.921997	41.5	14.5	-0.963002	-0.510803	-0.914018	-0.23052	-0.796101	-0.721471	0.818792	0.543624	0.812081	0.845638	0.805369	0.879195	0.818792	0.825503	0.887755	0.591837	0.908163	0.877551	0.918367	0.265306	0.908163	0.908163	8.45934	8.45934	0.0124668	0.0124668	8.48207	8.48207	0.0139483	0.0139483	-0.0579056	-0.0579056	0.134613	0.134613	-0.0725675	-0.0725675
Block	wisbd	149	98	0.920114	0.618477	0.920251	0.921278	0.92162	0.615738	0.923127	0.924565	41.5	4.5	-0.900191	-0.814526	-0.915696	-0.142384	-0.800334	-1.00805	0.818792	0.832215	0.818792	0.818792	0.805369	0.832215	0.818792	0.798658	0.887755	0.357143	0.897959	0.897959	0.918367	0.367347	0.908163	0.928571	7.36033	7.36033	0.00554687	0.00554687	7.37218	7.37218	0.0419282	0.0419282	-0.0608533	-0.0608533	0.051916	0.051916	-0.117578	-0.117578
BlockSum	hwrssum	149	97	0.919463	0.604442	0.919671	0.920916	0.921954	0.601951	0.922092	0.92403	41.5	17.5	-1.00208	-1.00434	-0.770965	-0.256839	-0.779145	-0.737815	0.818792	0.852349	0.798658	0.798658	0.818792	0.818792	0.825503	0.818792	0.886598	0.340206	0.917526	0.917526	0.896907	0.371134	0.907216	0.907216	7.60858	7.60858	0.00835855	0.00835855	7.62606	7.62606	0.0506773	0.0506773	-0.10017	-0.10017	0.0467146	0.0467146	-0.0982856	-0.0982856
CatsDogs	nencd	142	93	0.923747	0.562282	0.923936	0.924466	0.92492	0.565955	0.925564	0.926246	41.5	0.5	-1.21216	-1.08744	-0.917419	-0.303281	-0.933963	-0.897235	0.838028	0.929577	0.788732	0.795775	0.823944	0.929577	0.823944	0.823944	0.88172	0.193548	0.935484	0.924731	0.913978	0.193548	0.913978	0.913978	12.3778	12.3778	0.00762987	0.00762987	12.4043	12.4043	0.0214913	0.0214913	-0.0471756	-0.0471756	-0.0925339	-0.0925339	-0.0658687	-0.0658687
CatsDogs	nescd	142	87	0.920431	0.593694	0.920997	0.924964	0.921645	0.605391	0.921847	0.925814	41.5	0.5	-0.993138	-0.805177	-0.938805	-0.672962	-0.876931	-0.94667	0.838028	0.683099	0.809859	0.838028	0.823944	0.56338	0.84507	0.823944	0.873563	0.482759	0.91954	0.873563	0.908046	0.609195	0.908046	0.908046	8.295	8.295	0.0216357	0.0216357	8.28265	8.28265	0.155603	0.155603	-0.0466387	-0.0466387	-0.231148	-0.231148	-0.0320365	-0.0320365
CatsDogs	ttncd	142	93	0.923747	0.631569	0.925261	0.930032	0.92492	0.63191	0.926738	0.931281	41.5	15.3	-0.871054	-0.841527	-0.917419	-0.441381	-0.679851	-1.03713	0.838028	0.711268	0.830986	0.838028	0.823944	0.746479	0.852113	0.809859	0.88172	0.505376	0.903226	0.892473	0.913978	0.473118	0.903226	0.924731	7.10526	7.10526	0.0606373	0.0606373	7.13066	7.13066	0.198429	0.198429	-0.0471756	-0.0471756	-0.00648413	-0.00648413	-0.0586859	-0.0586859
CatsDogs	ttscd	142	87	0.920431	0.646026	0.920228	0.923223	0.921645	0.64639	0.921604	0.92549	41.5	22.35	-0.995056	-0.808145	-0.938805	-0.657254	-0.893165	-0.943687	0.838028	0.640845	0.809859	0.830986	0.823944	0.598592	0.830986	0.823944	0.873563	0.632184	0.908046	0.885057	0.908046	0.655172	0.908046	0.908046	6.4925	6.4925	-0.00780135	-0.00780135	6.49312	6.49312	0.11827	0.11827	-0.0466387	-0.0466387	-0.00676307	-0.00676307	-0.0527443	-0.0527443
CuedRecall	crs	130	71	0.930769	0.533261	0.931094	0.932286	0.931365	0.537161	0.931094	0.933369	40.5	14.5	-1.54129	-1.25098	-0.727209	-0.588475	-1.15117	-0.902612	0.8	0.684615	0.8	0.823077	0.853846	0.630769	0.830769	0.853846	0.943662	0.43662	0.957746	0.929577	0.901408	0.507042	0.929577	0.915493	8.31681	8.31681	0.0126418	0.0126418	8.3307	8.3307	0.0467425	0.0467425	-0.0229275	-0.0229275	-0.0621804	-0.0621804	0	0
CuedRecall	frs	130	71	0.930769	0.722264	0.93429	0.935915	0.931365	0.723348	0.934453	0.93597	40.5	17.5	-0.808902	-1.12159	-0.727209	-0.582211	-1.12915	-1.04409	0.8	0.684615	0.853846	0.838462	0.853846	0.7	0.823077	0.846154	0.943662	0.633803	0.901408	0.915493	0.901408	0.633803	0.943662	0.915493	4.99959	4.99959	0.139739	0.139739	5.12843	5.12843	0.0663251	0.0663251	-0.0229275	-0.0229275	-0.0204119	-0.0204119	-0.00653886	-0.00653886
CuedRecall	ticr	130	71	0.930769	0.679252	0.933369	0.935645	0.931365	0.680336	0.93559	0.937866	40.5	1.5	-0.62442	-1.08374	-0.727209	-0.700276	-1.26341	-1.26333	0.8	0.553846	0.861538	0.846154	0.853846	0.761538	0.823077	0.830769	0.943662	0.71831	0.901408	0.915493	0.901408	0.507042	0.943662	0.943662	5.71092	5.71092	0.10224	0.10224	5.79709	5.79709	0.0922185	0.0922185	-0.0229275	-0.0229275	-0.0190492	-0.0190492	-0.0883525	-0.0883525
CuedRecall	tifr	130	71	0.930769	0.633586	0.936024	0.941658	0.931365	0.636891	0.93727	0.942037	40.5	1.5	-0.413808	-0.728866	-0.727209	-0.664422	-0.444062	-0.885699	0.8	0.784615	0.884615	0.884615	0.853846	0.784615	0.9	0.869231	0.943662	0.492958	0.873239	0.887324	0.901408	0.492958	0.873239	0.915493	6.638	6.638	0.206858	0.206858	6.78874	6.78874	0.232032	0.232032	-0.0229275	-0.0229275	-0.0564579	-0.0564579	-0.0496756	-0.0496756
CuedRecallSum	trs	130	71	0.930769	0.659534	0.932232	0.937649	0.931365	0.664626	0.933315	0.937107	40.5	33.5	-1.03442	-1.33534	-0.727209	-0.800628	-1.22181	-0.998255	0.8	0.661538	0.846154	0.830769	0.853846	0.715385	0.823077	0.846154	0.943662	0.619718	0.915493	0.929577	0.901408	0.591549	0.943662	0.915493	5.86686	5.86686	0.0571957	0.0571957	5.91371	5.91371	0.221872	0.221872	-0.0229275	-0.0229275	-0.084872	-0.084872	-0.0423689	-0.0423689
DLD	dld1	149	101	0.92046	0.700645	0.926241	0.92644	0.921822	0.703502	0.927204	0.926939	41.5	0.5	-0.751731	-0.766264	-0.895145	-0.658574	-0.696402	-0.700464	0.818792	0.738255	0.818792	0.818792	0.805369	0.738255	0.825503	0.825503	0.891089	0.623762	0.881188	0.881188	0.920792	0.623762	0.891089	0.891089	6.14969	6.14969	0.244571	0.244571	6.415	6.415	0.00876628	0.00876628	-0.055655	-0.055655	-0.0630072	-0.0630072	-0.0424211	-0.0424211
DLD	dld2	149	101	0.92046	0.63775	0.921158	0.921888	0.921822	0.643598	0.92242	0.923284	41.5	1.5	-0.69432	-0.749746	-0.895145	-0.458713	-0.878866	-0.968126	0.818792	0.671141	0.825503	0.825503	0.805369	0.671141	0.798658	0.798658	0.891089	0.574257	0.891089	0.90099	0.920792	0.574257	0.920792	0.930693	7.3064	7.3064	0.0287473	0.0287473	7.35048	7.35048	0.0304	0.0304	-0.055655	-0.055655	-0.118743	-0.118743	-0.0525617	-0.0525617
DLD	dld3	149	101	0.92046	0.64496	0.92252	0.922254	0.921822	0.63971	0.922985	0.923517	41.5	1.5	-0.0105476	-0.0199424	-0.895145	-0.502226	-0.728576	-0.772477	0.818792	0.805369	0.879195	0.879195	0.805369	0.805369	0.818792	0.818792	0.891089	0.445545	0.831683	0.831683	0.920792	0.475248	0.90099	0.90099	7.47225	7.47225	0.0853098	0.0853098	7.57455	7.57455	-0.0111654	-0.0111654	-0.055655	-0.055655	0.110038	0.110038	-0.019491	-0.019491
DLD	dld4	149	101	0.92046	0.634527	0.924181	0.924115	0.921822	0.643697	0.926208	0.926341	41.5	0.5	-0.654366	-0.656434	-0.895145	-0.377179	-0.807267	-0.80639	0.818792	0.765101	0.825503	0.825503	0.805369	0.765101	0.805369	0.805369	0.891089	0.49505	0.90099	0.90099	0.920792	0.49505	0.930693	0.930693	8.02488	8.02488	0.155236	0.155236	8.21074	8.21074	-0.00283627	-0.00283627	-0.055655	-0.055655	-0.199719	-0.199719	-0.0871706	-0.0871706
DLD	dld5	149	101	0.92046	0.545651	0.920991	0.922254	0.921822	0.55296	0.922453	0.923118	41.5	1.5	-0.0901259	-0.0874119	-0.895145	-0.178674	-0.634293	-0.617866	0.818792	0.95302	0.892617	0.892617	0.805369	0.939597	0.832215	0.832215	0.891089	0.158416	0.811881	0.811881	0.920792	0.178218	0.891089	0.891089	12.3743	12.3743	0.0218345	0.0218345	12.4388	12.4388	0.0526205	0.0526205	-0.055655	-0.055655	-0.181459	-0.181459	-0.0605182	-0.0605182
DLD	dld6	149	101	0.92046	0.59695	0.921888	0.921423	0.921822	0.593661	0.922885	0.922487	41.5	3.5	-0.566087	-0.232626	-0.895145	-0.305986	-0.733187	-0.660171	0.818792	0.90604	0.832215	0.85906	0.805369	0.785235	0.818792	0.818792	0.891089	0.247525	0.881188	0.861386	0.920792	0.386139	0.910891	0.90099	8.11342	8.11342	0.0588898	0.0588898	8.1779	8.1779	-0.0193947	-0.0193947	-0.055655	-0.055655	0.0638887	0.0638887	-0.0415107	-0.0415107
DLD	dld7	149	101	0.92046	0.570171	0.920094	0.922287	0.921822	0.567878	0.921722	0.924447	41.5	1.5	-0.654724	-0.753449	-0.895145	-0.366946	-0.811131	-0.609924	0.818792	0.744966	0.832215	0.818792	0.805369	0.731544	0.832215	0.825503	0.891089	0.386139	0.881188	0.891089	0.920792	0.425743	0.910891	0.90099	9.12617	9.12617	-0.014887	-0.014887	9.10731	9.10731	0.0904456	0.0904456	-0.055655	-0.055655	0.0461419	0.0461419	-0.0659926	-0.0659926
DLD	dld8	149	101	0.92046	0.589042	0.92129	0.92129	0.921822	0.58479	0.923317	0.922453	41.5	2.5	-0.560742	-0.548956	-0.895145	-0.27117	-0.765567	-0.779248	0.818792	0.899329	0.832215	0.832215	0.805369	0.845638	0.812081	0.805369	0.891089	0.257426	0.881188	0.881188	0.920792	0.356436	0.910891	0.910891	8.50109	8.50109	0.0341676	0.0341676	8.54685	8.54685	0	0	-0.055655	-0.055655	0.083867	0.083867	-0.0842972	-0.0842972
DLDSum	dldcs	149	101	0.92046	0.703967	0.924148	0.924148	0.921822	0.705927	0.92541	0.925543	41.5	2.5	-0.712637	-0.684766	-0.895145	-0.618084	0.148772	0.152179	0.818792	0.677852	0.825503	0.825503	0.805369	0.677852	0.912752	0.912752	0.891089	0.663366	0.891089	0.891089	0.920792	0.663366	0.811881	0.811881	5.7929	5.7929	0.154426	0.154426	5.95444	5.95444	0	0	-0.055655	-0.055655	-0.0418329	-0.0418329	-0.054281	-0.054281
DLDSum	dldss	149	101	0.92046	0.656356	0.922221	0.921689	0.921822	0.651405	0.923683	0.92335	41.5	5.5	-0.592011	-0.069557	-0.895145	-0.320289	-0.769599	-0.70177	0.818792	0.751678	0.832215	0.879195	0.805369	0.791946	0.812081	0.812081	0.891089	0.49505	0.881188	0.831683	0.920792	0.465347	0.910891	0.90099	6.75027	6.75027	0.072914	0.072914	6.83201	6.83201	-0.0222969	-0.0222969	-0.055655	-0.055655	0.0987934	0.0987934	-0.0614074	-0.0614074
DSMSE	colshbx	38	60	0.845614	0.677193	0.856579	0.859211	0.861623	0.705921	0.877632	0.87807	44.5	8.5	0.565638	0.337141	0.452895	0.340077	0.581527	0.489091	0.815789	0.763158	0.815789	0.815789	0.842105	0.710526	0.815789	0.815789	0.8	0.55	0.783333	0.783333	0.8	0.666667	0.783333	0.783333	2.49468	2.49468	0.193846	0.193846	2.7479	2.7479	0.0492699	0.0492699	-0.281084	-0.281084	-0.387973	-0.387973	-0.411356	-0.411356
DSMSE	dsap1	146	97	0.918444	0.526621	0.917844	0.918761	0.920986	0.526656	0.920244	0.920103	41.5	1.75	-0.997313	-0.710481	-0.773969	-0.413519	-0.642009	-0.921098	0.815068	0.760274	0.780822	0.828767	0.815068	0.609589	0.821918	0.815068	0.886598	0.309278	0.927835	0.876289	0.896907	0.463918	0.896907	0.907216	11.0756	11.0756	-0.0236646	-0.0236646	11.0343	11.0343	0.036208	0.036208	-0.100987	-0.100987	-0.000767539	-0.000767539	-0.0944649	-0.0944649
DSMSE	dske1	146	97	0.918444	0.577214	0.920244	0.924128	0.920986	0.577426	0.922539	0.927482	41.5	-Inf	-0.349189	-0.374847	-0.773969	-0.0729048	-0.544211	-0.848432	0.815068	0.965753	0.856164	0.856164	0.815068	0.945205	0.842466	0.80137	0.886598	0.164948	0.85567	0.85567	0.896907	0.195876	0.876289	0.917526	8.35247	8.35247	0.0720923	0.0720923	8.43177	8.43177	0.160878	0.160878	-0.100987	-0.100987	-0.00403116	-0.00403116	-0.0930241	-0.0930241
DSMSE	dsla2	146	97	0.918444	0.633632	0.918797	0.920491	0.920986	0.635645	0.921233	0.922645	41.5	39.5	-0.880116	0.0166714	-0.773969	-0.70392	-0.218939	-0.157159	0.815068	0.609589	0.815068	0.883562	0.815068	0.438356	0.869863	0.876712	0.886598	0.618557	0.896907	0.824742	0.896907	0.804124	0.845361	0.845361	6.96896	6.96896	0.0140548	0.0140548	6.99166	6.99166	0.0688575	0.0688575	-0.100987	-0.100987	-0.0387442	-0.0387442	-0.0979364	-0.0979364
DSMSE	dsme1	146	97	0.918444	0.751271	0.924304	0.925787	0.920986	0.753425	0.926599	0.927729	41.5	5.5	-0.847261	-1.04537	-0.773969	-0.935117	-0.94812	-0.731104	0.815068	0.636986	0.821918	0.794521	0.815068	0.636986	0.828767	0.849315	0.886598	0.762887	0.896907	0.917526	0.896907	0.762887	0.907216	0.896907	4.67225	4.67225	0.236004	0.236004	4.87629	4.87629	0.061471	0.061471	-0.100987	-0.100987	-0.0488176	-0.0488176	-0.0943524	-0.0943524
DSMSE	dspi1	146	97	0.918444	0.603199	0.91915	0.919997	0.920986	0.601469	0.920774	0.923598	41.5	7.5	-0.852872	-0.204073	-0.773969	-0.396343	-1.01917	-1.08663	0.815068	0.842466	0.815068	0.863014	0.815068	0.719178	0.787671	0.787671	0.886598	0.329897	0.886598	0.835052	0.896907	0.463918	0.917526	0.917526	7.68228	7.68228	0.0282238	0.0282238	7.72663	7.72663	0.0344707	0.0344707	-0.100987	-0.100987	0.0327734	0.0327734	-0.0654181	-0.0654181
DSMSE	dsvs1	146	97	0.918444	0.582721	0.919044	0.918903	0.920986	0.580744	0.920068	0.920068	41.5	6.75	-0.952919	-0.921808	-0.773969	-0.427995	-1.02155	-1.06851	0.815068	0.506849	0.80137	0.808219	0.815068	0.589041	0.80137	0.80137	0.886598	0.649485	0.907216	0.907216	0.896907	0.556701	0.917526	0.917526	8.26655	8.26655	0.0236414	0.0236414	8.26431	8.26431	-0.00553432	-0.00553432	-0.100987	-0.100987	0.0380617	0.0380617	-0.0400372	-0.0400372
DSMSESum	colmemscr	38	60	0.845614	0.733772	0.872588	0.868202	0.861623	0.744298	0.887939	0.889254	44.5	14.5	1.06707	1.04383	0.452895	0.80176	0.596085	0.502319	0.815789	0.684211	0.894737	0.894737	0.842105	0.868421	0.815789	0.842105	0.8	0.7	0.716667	0.7	0.8	0.55	0.816667	0.816667	1.727	1.727	0.497662	0.497662	2.30216	2.30216	-0.0890473	-0.0890473	-0.281084	-0.281084	-0.151959	-0.151959	-0.327247	-0.327247
DSMSESum	nonmemory	146	97	0.918444	0.639034	0.918867	0.921409	0.920986	0.638963	0.920845	0.923528	41.5	58.25	-0.902484	-0.822455	-0.773969	-0.457429	-0.216592	-0.15394	0.815068	0.664384	0.815068	0.815068	0.815068	0.643836	0.869863	0.869863	0.886598	0.57732	0.896907	0.886598	0.896907	0.597938	0.845361	0.845361	6.88476	6.88476	0.0168787	0.0168787	6.91133	6.91133	0.10403	0.10403	-0.100987	-0.100987	0.00137126	0.00137126	-0.0794519	-0.0794519
DSMSETotal	dsmseto2	146	97	0.918444	0.660006	0.91915	0.920845	0.920986	0.659017	0.921833	0.92374	41.5	64.5	-0.873025	-0.675847	-0.773969	-0.526911	-1.09221	-0.218801	0.815068	0.643836	0.815068	0.828767	0.815068	0.616438	0.780822	0.863014	0.886598	0.618557	0.896907	0.876289	0.896907	0.659794	0.927835	0.845361	6.4716	6.4716	0.0282298	0.0282298	6.51399	6.51399	0.0693867	0.0693867	-0.100987	-0.100987	0.0195725	0.0195725	-0.108818	-0.108818
MRI	accumbens	110	83	0.923111	0.82103	0.931106	0.930449	0.923165	0.819715	0.931873	0.931106	41.5	1030.36	-0.612166	-0.289538	-0.829608	-0.153804	-0.314455	-0.173865	0.818182	0.681818	0.854545	0.881818	0.818182	0.772727	0.890909	0.890909	0.915663	0.855422	0.939759	0.915663	0.927711	0.759036	0.903614	0.903614	2.80264	2.80264	0.300491	0.300491	3.0632	3.0632	-0.0251575	-0.0251575	-0.00200714	-0.00200714	0.0300305	0.0300305	-0.0296121	-0.0296121
MRI	amygdala	110	83	0.923111	0.743593	0.923439	0.921796	0.923165	0.743483	0.923439	0.921139	41.5	3311.16	-0.689768	-0.627922	-0.829608	-0.370614	-0.775935	-0.71187	0.818182	0.645455	0.836364	0.827273	0.818182	0.663636	0.836364	0.827273	0.915663	0.746988	0.915663	0.915663	0.927711	0.73494	0.927711	0.927711	4.40541	4.40541	0.0120191	0.0120191	4.40806	4.40806	-0.0592867	-0.0592867	-0.00200714	-0.00200714	0.00215674	0.00215674	0	0
MRI	bankssts	110	83	0.923111	0.700219	0.926944	0.927382	0.923165	0.700438	0.928039	0.927711	41.5	3598.97	-0.798698	-0.779635	-0.829608	-0.0177508	-0.881718	-0.930083	0.818182	0.818182	0.827273	0.836364	0.818182	0.818182	0.818182	0.8	0.915663	0.542169	0.927711	0.927711	0.927711	0.542169	0.951807	0.963855	5.1338	5.1338	0.144187	0.144187	5.27333	5.27333	0.0169369	0.0169369	-0.00200714	-0.00200714	-0.00398204	-0.00398204	-0.0423577	-0.0423577
MRI	brainstem	110	83	0.923111	0.564951	0.922673	0.925739	0.923165	0.564294	0.922015	0.92552	41.5	16604.4	-0.910285	-0.347857	-0.829608	-0.199385	-0.67207	-0.437413	0.818182	0.754545	0.809091	0.854545	0.818182	0.781818	0.836364	0.845455	0.915663	0.385542	0.939759	0.891566	0.927711	0.373494	0.915663	0.903614	7.72657	7.72657	-0.0160398	-0.0160398	7.7122	7.7122	0.113353	0.113353	-0.00200714	-0.00200714	0.0110171	0.0110171	0.0239627	0.0239627
MRI	caudalanteriorcingulate	110	83	0.923111	0.528368	0.925082	0.928587	0.923165	0.529025	0.924754	0.92782	41.5	3208.04	-0.992131	-1.12952	-0.829608	-0.384665	-0.859855	-0.522448	0.818182	0.245455	0.809091	0.790909	0.818182	0.245455	0.809091	0.845455	0.915663	0.86747	0.939759	0.951807	0.927711	0.86747	0.927711	0.891566	8.52803	8.52803	0.0733933	0.0733933	8.61444	8.61444	0.134247	0.134247	-0.00200714	-0.00200714	-0.0110422	-0.0110422	0.0123827	0.0123827
MRI	caudalmiddlefrontal	110	83	0.923111	0.605038	0.926506	0.931106	0.923165	0.603724	0.926616	0.931106	41.5	9188.26	-1.05322	-0.432846	-0.829608	-0.0450488	-1.07743	-0.618841	0.818182	0.690909	0.809091	0.854545	0.818182	0.781818	0.809091	0.845455	0.915663	0.493976	0.963855	0.891566	0.927711	0.39759	0.963855	0.915663	6.97489	6.97489	0.125175	0.125175	7.06217	7.06217	0.176562	0.176562	-0.00200714	-0.00200714	0.0225086	0.0225086	-0.00405844	-0.00405844
MRI	caudate	110	83	0.923111	0.62793	0.925411	0.92563	0.923165	0.628149	0.926506	0.926177	41.5	6491.84	-0.650862	-0.648856	-0.829608	0.0500959	-0.75217	-0.756508	0.818182	0.872727	0.845455	0.845455	0.818182	0.881818	0.836364	0.836364	0.915663	0.361446	0.915663	0.915663	0.927711	0.361446	0.915663	0.915663	6.51893	6.51893	0.0852721	0.0852721	6.59509	6.59509	0.00821945	0.00821945	-0.00200714	-0.00200714	-0.00378045	-0.00378045	-0.0412678	-0.0412678
MRI	cerebellumcortex	110	83	0.923111	0.643483	0.923877	0.922344	0.923165	0.641731	0.924206	0.922782	41.5	72006	-0.966145	-0.648942	-0.829608	-0.189846	-0.764367	-0.727379	0.818182	0.7	0.809091	0.836364	0.818182	0.690909	0.836364	0.836364	0.915663	0.566265	0.939759	0.903614	0.927711	0.590361	0.915663	0.915663	6.28079	6.28079	0.0283221	0.0283221	6.31475	6.31475	-0.056555	-0.056555	-0.00200714	-0.00200714	0.0307956	0.0307956	-0.0122209	-0.0122209
MRI	cuneus	110	83	0.923111	0.610843	0.925849	0.92563	0.923165	0.611501	0.925739	0.92552	41.5	5115.37	-1.02614	-1.02781	-0.829608	-0.217038	-1.06086	-1.06738	0.818182	0.636364	0.809091	0.809091	0.818182	0.636364	0.809091	0.809091	0.915663	0.542169	0.939759	0.939759	0.927711	0.542169	0.951807	0.951807	6.91345	6.91345	0.102154	0.102154	7.0169	7.0169	-0.00830899	-0.00830899	-0.00200714	-0.00200714	-0.0113837	-0.0113837	0.00415388	0.00415388
MRI	entorhinal	110	83	0.923111	0.591676	0.925192	0.925301	0.923165	0.592662	0.924535	0.924644	41.5	2980.61	-0.805235	-0.805806	-0.829608	-0.163371	-0.948573	-0.949081	0.818182	0.718182	0.827273	0.827273	0.818182	0.745455	0.8	0.8	0.915663	0.46988	0.927711	0.927711	0.927711	0.457831	0.951807	0.951807	7.15569	7.15569	0.0770023	0.0770023	7.22241	7.22241	0.00408887	0.00408887	-0.00200714	-0.00200714	-0.0165387	-0.0165387	0.0244213	0.0244213
MRI	frontalpole	110	83	0.923111	0.635926	0.923877	0.925192	0.923165	0.635487	0.923768	0.924863	41.5	1780.33	-1.01116	-1.04204	-0.829608	-0.218749	-0.995351	-1.09143	0.818182	0.690909	0.809091	0.809091	0.818182	0.681818	0.809091	0.790909	0.915663	0.626506	0.939759	0.939759	0.927711	0.626506	0.939759	0.951807	6.31283	6.31283	0.0282326	0.0282326	6.33864	6.33864	0.0491145	0.0491145	-0.00200714	-0.00200714	0.00751661	0.00751661	0.00405347	0.00405347
MRI	fusiform	110	83	0.923111	0.758927	0.927711	0.928478	0.923165	0.759365	0.929025	0.929792	41.5	16777.5	-0.918911	-0.921662	-0.829608	-0.220649	-0.982866	-0.988158	0.818182	0.736364	0.809091	0.818182	0.818182	0.772727	0.8	0.809091	0.915663	0.746988	0.951807	0.951807	0.927711	0.710843	0.963855	0.963855	4.08707	4.08707	0.17081	0.17081	4.22523	4.22523	0.0290037	0.0290037	-0.00200714	-0.00200714	-0.00878851	-0.00878851	-0.049636	-0.049636
MRI	hippocampus	110	83	0.923111	0.773384	0.925192	0.924535	0.923165	0.77448	0.924863	0.924754	41.5	6527.7	-0.919153	-1.10648	-0.829608	-0.0845767	-1.05941	-0.959365	0.818182	0.827273	0.8	0.790909	0.818182	0.827273	0.790909	0.790909	0.915663	0.626506	0.939759	0.951807	0.927711	0.638554	0.963855	0.951807	3.76991	3.76991	0.0766298	0.0766298	3.82937	3.82937	-0.0241972	-0.0241972	-0.00200714	-0.00200714	-0.0223231	-0.0223231	0.0120993	0.0120993
MRI	inferiorparietal	110	83	0.923111	0.767141	0.932421	0.933187	0.923165	0.765389	0.932202	0.931654	41.5	23119.3	-0.380927	-0.353021	-0.829608	-0.150654	-0.42521	-1.19343	0.818182	0.718182	0.863636	0.863636	0.818182	0.736364	0.863636	0.781818	0.915663	0.722892	0.891566	0.903614	0.927711	0.686747	0.891566	0.975904	3.87323	3.87323	0.359348	0.359348	4.19884	4.19884	0.0310479	0.0310479	-0.00200714	-0.00200714	0.0350643	0.0350643	0.00894438	0.00894438
MRI	inferiortemporal	110	83	0.923111	0.750712	0.928697	0.928368	0.923165	0.750931	0.93012	0.930011	41.5	18600.1	-0.606001	0.412423	-0.829608	-0.0497026	-0.683063	-0.540167	0.818182	0.772727	0.836364	0.927273	0.818182	0.772727	0.827273	0.854545	0.915663	0.60241	0.915663	0.819277	0.927711	0.60241	0.927711	0.903614	4.32409	4.32409	0.208361	0.208361	4.49915	4.49915	-0.0124619	-0.0124619	-0.00200714	-0.00200714	-0.00443821	-0.00443821	-0.0544401	-0.0544401
MRI	insula	110	83	0.923111	0.555093	0.924315	0.924754	0.923165	0.554655	0.923987	0.923877	41.5	11424.6	-1.24236	-1.22325	-0.829608	-0.336576	-0.903143	-0.903211	0.818182	0.436364	0.772727	0.772727	0.818182	0.472727	0.809091	0.818182	0.915663	0.710843	0.963855	0.963855	0.927711	0.650602	0.939759	0.939759	7.94059	7.94059	0.0443747	0.0443747	7.97801	7.97801	0.016183	0.016183	-0.00200714	-0.00200714	0.00734898	0.00734898	0.0121344	0.0121344
MRI	isthmuscingulate	110	83	0.923111	0.653779	0.924973	0.92793	0.923165	0.652026	0.924535	0.927054	41.5	3796.24	-0.526459	-0.723015	-0.829608	0.114705	-0.504518	-0.971617	0.818182	0.9	0.854545	0.845455	0.818182	0.890909	0.854545	0.809091	0.915663	0.409639	0.903614	0.903614	0.927711	0.409639	0.891566	0.939759	5.93599	5.93599	0.0681071	0.0681071	5.97108	5.97108	0.110235	0.110235	-0.00200714	-0.00200714	0.0301362	0.0301362	0.0159546	0.0159546
MRI	lateraloccipital	110	83	0.923111	0.76276	0.934502	0.934502	0.923165	0.762979	0.935597	0.935268	41.5	21062.2	-0.283879	-0.298846	-0.829608	-0.410723	-0.395931	-0.408452	0.818182	0.681818	0.881818	0.881818	0.818182	0.681818	0.881818	0.872727	0.915663	0.795181	0.903614	0.903614	0.927711	0.795181	0.927711	0.927711	4.05433	4.05433	0.429449	0.429449	4.39861	4.39861	0	0	-0.00200714	-0.00200714	-0.00448708	-0.00448708	-0.0425858	-0.0425858
MRI	lateralorbitofrontal	110	83	0.923111	0.694633	0.924206	0.92552	0.923165	0.694524	0.924535	0.924754	41.5	12711.4	-0.800337	-0.797478	-0.829608	-0.433578	-0.872929	-0.88769	0.818182	0.554545	0.827273	0.827273	0.818182	0.618182	0.818182	0.809091	0.915663	0.771084	0.915663	0.927711	0.927711	0.710843	0.927711	0.939759	5.38473	5.38473	0.0404164	0.0404164	5.42399	5.42399	0.0491971	0.0491971	-0.00200714	-0.00200714	0.00204648	0.00204648	-0.012239	-0.012239
MRI	lingual	110	83	0.923111	0.726177	0.935378	0.936583	0.923165	0.726177	0.93483	0.936145	41.5	13295.7	-0.836928	-0.83139	-0.829608	-0.692727	-0.700313	-0.746718	0.818182	0.509091	0.836364	0.845455	0.818182	0.5	0.827273	0.827273	0.915663	0.86747	0.927711	0.927711	0.927711	0.86747	0.939759	0.939759	4.81178	4.81178	0.477405	0.477405	5.24316	5.24316	0.0502598	0.0502598	-0.00200714	-0.00200714	0	0	0.0227082	0.0227082
MRI	medialorbitofrontal	110	83	0.923111	0.588061	0.924315	0.924863	0.923165	0.587076	0.924206	0.924644	41.5	8156.95	-0.741728	-0.751447	-0.829608	-0.167218	-0.819727	-0.828063	0.818182	0.745455	0.827273	0.827273	0.818182	0.727273	0.827273	0.827273	0.915663	0.421687	0.915663	0.915663	0.927711	0.433735	0.927711	0.927711	7.27955	7.27955	0.0445709	0.0445709	7.3276	7.3276	0.0204968	0.0204968	-0.00200714	-0.00200714	0.0166743	0.0166743	0.00408172	0.00408172
MRI	middletemporal	110	83	0.923111	0.783023	0.932092	0.931325	0.923165	0.78368	0.932421	0.930887	41.5	19175.7	-1.03367	-0.688115	-0.829608	0.166314	-0.834389	-0.743344	0.818182	0.881818	0.809091	0.836364	0.818182	0.863636	0.836364	0.836364	0.915663	0.542169	0.963855	0.927711	0.927711	0.566265	0.939759	0.939759	3.69637	3.69637	0.338648	0.338648	3.98922	3.98922	-0.0295455	-0.0295455	-0.00200714	-0.00200714	-0.0142527	-0.0142527	-0.0127942	-0.0127942
MRI	pallidum	110	83	0.923111	0.541512	0.922782	0.922673	0.923165	0.541402	0.923439	0.923549	41.5	2927.15	-0.945703	-0.947829	-0.829608	-0.264185	-0.729038	-0.733355	0.818182	0.509091	0.818182	0.818182	0.818182	0.6	0.836364	0.836364	0.915663	0.614458	0.939759	0.939759	0.927711	0.53012	0.915663	0.915663	8.18218	8.18218	-0.0120137	-0.0120137	8.16622	8.16622	-0.00398611	-0.00398611	-0.00200714	-0.00200714	0.00182243	0.00182243	-0.0240103	-0.0240103
MRI	paracentral	110	83	0.923111	0.602738	0.921906	0.928039	0.923165	0.604819	0.922015	0.928916	41.5	5603.9	-0.935083	-0.830537	-0.829608	-0.0661571	-0.793099	-0.901871	0.818182	0.809091	0.809091	0.818182	0.818182	0.818182	0.827273	0.8	0.915663	0.421687	0.939759	0.939759	0.927711	0.409639	0.927711	0.951807	6.97882	6.97882	-0.0437365	-0.0437365	6.9271	6.9271	0.226601	0.226601	-0.00200714	-0.00200714	-0.0353792	-0.0353792	-0.00393373	-0.00393373
MRI	parahippocampal	110	83	0.923111	0.687295	0.923111	0.923001	0.923165	0.687185	0.92322	0.923768	41.5	4872.11	-0.201603	-0.150086	-0.829608	-0.337854	-0.950883	-0.173736	0.818182	0.636364	0.872727	0.872727	0.818182	0.645455	0.8	0.872727	0.915663	0.662651	0.86747	0.86747	0.927711	0.662651	0.939759	0.86747	5.44144	5.44144	0	0	5.44057	5.44057	-0.00401579	-0.00401579	-0.00200714	-0.00200714	0.00199599	0.00199599	-0.00400849	-0.00400849
MRI	parsopercularis	110	83	0.923111	0.574042	0.921796	0.926177	0.923165	0.573165	0.923987	0.926287	41.5	7464.33	-0.672726	-0.654429	-0.829608	-0.176645	-0.89989	-0.867017	0.818182	0.654545	0.836364	0.836364	0.818182	0.718182	0.818182	0.818182	0.915663	0.506024	0.903614	0.903614	0.927711	0.457831	0.939759	0.939759	7.55349	7.55349	-0.0479299	-0.0479299	7.50985	7.50985	0.161575	0.161575	-0.00200714	-0.00200714	0.0147317	0.0147317	-0.0799973	-0.0799973
MRI	parsorbitalis	110	83	0.923111	0.706462	0.925301	0.925958	0.923165	0.707777	0.92552	0.925739	41.5	4165.79	-0.386841	-0.387145	-0.829608	0.0758523	-0.682256	-0.890636	0.818182	0.763636	0.863636	0.863636	0.818182	0.8	0.827273	0.8	0.915663	0.60241	0.879518	0.879518	0.927711	0.554217	0.915663	0.939759	5.12089	5.12089	0.0813316	0.0813316	5.19871	5.19871	0.0247969	0.0247969	-0.00200714	-0.00200714	-0.0247186	-0.0247186	-0.00823371	-0.00823371
MRI	parstriangularis	110	83	0.923111	0.592881	0.924425	0.924863	0.923165	0.593538	0.924206	0.924535	41.5	6802.6	-0.71528	-0.710924	-0.829608	-0.616084	-0.828362	-0.799027	0.818182	0.663636	0.836364	0.836364	0.818182	0.281818	0.827273	0.836364	0.915663	0.518072	0.915663	0.915663	0.927711	0.891566	0.927711	0.927711	7.26021	7.26021	0.0484514	0.0484514	7.30225	7.30225	0.0162619	0.0162619	-0.00200714	-0.00200714	-0.0112914	-0.0112914	0.00808694	0.00808694
MRI	pericalcarine	110	83	0.923111	0.558598	0.923658	0.923987	0.923165	0.560241	0.923658	0.923549	41.5	3597.63	-0.904677	-0.647859	-0.829608	-0.196869	-0.887691	-0.730243	0.818182	0.645455	0.809091	0.836364	0.818182	0.690909	0.818182	0.836364	0.915663	0.53012	0.939759	0.903614	0.927711	0.46988	0.939759	0.915663	7.8745	7.8745	0.0201142	0.0201142	7.89006	7.89006	0.0121598	0.0121598	-0.00200714	-0.00200714	-0.0275577	-0.0275577	0	0
MRI	postcentral	110	83	0.923111	0.604929	0.923111	0.924425	0.923165	0.604819	0.92322	0.923658	41.5	17699.9	-0.752359	-0.809587	-0.829608	-0.296109	-0.71937	-0.703164	0.818182	0.581818	0.827273	0.827273	0.818182	0.6	0.836364	0.827273	0.915663	0.614458	0.915663	0.915663	0.927711	0.590361	0.915663	0.915663	6.903	6.903	0	0	6.89397	6.89397	0.0482551	0.0482551	-0.00200714	-0.00200714	0.00184916	0.00184916	-0.00398785	-0.00398785
MRI	posteriorcingulate	110	83	0.923111	0.68368	0.924425	0.924535	0.923165	0.683461	0.924096	0.923768	41.5	4994.19	-0.415376	-0.41809	-0.829608	-0.268823	-1.04495	-0.504033	0.818182	0.672727	0.872727	0.872727	0.818182	0.672727	0.790909	0.863636	0.915663	0.662651	0.879518	0.879518	0.927711	0.662651	0.963855	0.879518	5.48732	5.48732	0.0484102	0.0484102	5.52643	5.52643	0.00405353	0.00405353	-0.00200714	-0.00200714	0.00395473	0.00395473	0.0121125	0.0121125
MRI	precentral	110	83	0.923111	0.677327	0.926725	0.929025	0.923165	0.677218	0.926396	0.929573	41.5	22711	-0.711132	-0.992663	-0.829608	-0.359423	-1.0112	-1.06409	0.818182	0.618182	0.827273	0.827273	0.818182	0.609091	0.809091	0.809091	0.915663	0.710843	0.927711	0.939759	0.927711	0.722892	0.951807	0.951807	5.59958	5.59958	0.134535	0.134535	5.71394	5.71394	0.0884142	0.0884142	-0.00200714	-0.00200714	0.00196419	0.00196419	0.0123627	0.0123627
MRI	precuneus	110	83	0.923111	0.722892	0.93264	0.942278	0.923165	0.721249	0.936254	0.943702	41.5	16492.2	-0.487681	-0.778893	-0.829608	0.179053	-0.402521	-0.330367	0.818182	0.845455	0.863636	0.863636	0.818182	0.872727	0.863636	0.881818	0.915663	0.493976	0.915663	0.927711	0.927711	0.481928	0.915663	0.903614	4.82845	4.82845	0.363027	0.363027	5.14011	5.14011	0.398798	0.398798	-0.00200714	-0.00200714	0.031589	0.031589	-0.146504	-0.146504
MRI	putamen	110	83	0.923111	0.776342	0.924535	0.924206	0.923165	0.778204	0.924535	0.923877	41.5	11691.1	-0.957167	-0.844116	-0.829608	-0.344863	-0.939056	-0.925972	0.818182	0.645455	0.809091	0.818182	0.818182	0.7	0.818182	0.818182	0.915663	0.807229	0.939759	0.927711	0.927711	0.759036	0.939759	0.939759	3.75941	3.75941	0.0527471	0.0527471	3.81423	3.81423	-0.0122888	-0.0122888	-0.00200714	-0.00200714	-0.0388338	-0.0388338	0	0
MRI	rostralanteriorcingulate	110	83	0.923111	0.547097	0.927492	0.926835	0.923165	0.547097	0.92782	0.926725	41.5	3704.17	-0.877373	-0.88703	-0.829608	-0.449359	-0.826125	-0.826046	0.818182	0.245455	0.836364	0.836364	0.818182	0.245455	0.836364	0.836364	0.915663	0.891566	0.927711	0.927711	0.927711	0.891566	0.927711	0.927711	8.18439	8.18439	0.16524	0.16524	8.36003	8.36003	-0.0255335	-0.0255335	-0.00200714	-0.00200714	0	0	-0.0128029	-0.0128029
MRI	rostralmiddlefrontal	110	83	0.923111	0.73012	0.930778	0.929792	0.923165	0.730778	0.931435	0.929792	41.5	28897.6	-0.518174	-0.5937	-0.829608	-0.633193	-0.765121	-0.807794	0.818182	0.490909	0.872727	0.854545	0.818182	0.509091	0.836364	0.827273	0.915663	0.86747	0.903614	0.915663	0.927711	0.86747	0.939759	0.939759	4.66758	4.66758	0.291108	0.291108	4.92509	4.92509	-0.038771	-0.038771	-0.00200714	-0.00200714	-0.0126897	-0.0126897	-0.0259552	-0.0259552
MRI	superiorfrontal	110	83	0.923111	0.707119	0.927492	0.927163	0.923165	0.706572	0.928039	0.92793	41.5	36632.2	-0.341532	-0.803281	-0.829608	-0.182817	-0.732022	-0.730557	0.818182	0.745455	0.872727	0.818182	0.818182	0.745455	0.827273	0.827273	0.915663	0.662651	0.879518	0.939759	0.927711	0.662651	0.927711	0.927711	4.95324	4.95324	0.163634	0.163634	5.08926	5.08926	-0.0124554	-0.0124554	-0.00200714	-0.00200714	0.00988752	0.00988752	-0.0208334	-0.0208334
MRI	superiorparietal	110	83	0.923111	0.699562	0.929354	0.93023	0.923165	0.698138	0.929354	0.930011	41.5	21690.8	-0.033207	-0.201467	-0.829608	0.197906	-0.143429	-0.982981	0.818182	0.918182	0.890909	0.863636	0.818182	0.9	0.881818	0.818182	0.915663	0.445783	0.855422	0.879518	0.927711	0.457831	0.855422	0.927711	5.14646	5.14646	0.234217	0.234217	5.3368	5.3368	0.0338393	0.0338393	-0.00200714	-0.00200714	0.0258431	0.0258431	0	0
MRI	superiortemporal	110	83	0.923111	0.714677	0.924644	0.925301	0.923165	0.714129	0.924754	0.925301	41.5	17415.8	-0.60505	-0.623847	-0.829608	-0.108379	-0.86722	-0.87677	0.818182	0.754545	0.845455	0.845455	0.818182	0.772727	0.809091	0.809091	0.915663	0.60241	0.903614	0.903614	0.927711	0.590361	0.939759	0.939759	4.92729	4.92729	0.0566836	0.0566836	4.97958	4.97958	0.0245562	0.0245562	-0.00200714	-0.00200714	0.0102798	0.0102798	-0.00407935	-0.00407935
MRI	supramarginal	110	83	0.923111	0.669222	0.924535	0.92563	0.923165	0.669113	0.924315	0.925192	41.5	17168	-0.343643	-0.362944	-0.829608	-0.121461	-0.419451	-0.427836	0.818182	0.754545	0.863636	0.863636	0.818182	0.754545	0.863636	0.863636	0.915663	0.554217	0.879518	0.879518	0.927711	0.554217	0.879518	0.879518	5.74523	5.74523	0.0524882	0.0524882	5.78846	5.78846	0.0407312	0.0407312	-0.00200714	-0.00200714	0.00194777	0.00194777	0.00809788	0.00809788
MRI	temporalpole	110	83	0.923111	0.56988	0.923658	0.924315	0.923165	0.569332	0.923658	0.924973	41.5	4789.21	-0.679149	-0.69088	-0.829608	-0.503094	-0.758742	-0.777634	0.818182	0.263636	0.836364	0.836364	0.818182	0.245455	0.836364	0.836364	0.915663	0.891566	0.915663	0.915663	0.927711	0.903614	0.927711	0.927711	7.77712	7.77712	0.0201294	0.0201294	7.79513	7.79513	0.0243391	0.0243391	-0.00200714	-0.00200714	0.0094159	0.0094159	0	0
MRI	thalamus	110	83	0.923111	0.599124	0.923111	0.92552	0.923165	0.601095	0.923439	0.924754	41.5	11676.1	-0.657409	-0.425921	-0.829608	-0.145164	-0.903905	-0.556906	0.818182	0.8	0.836364	0.854545	0.818182	0.8	0.818182	0.845455	0.915663	0.421687	0.903614	0.891566	0.927711	0.433735	0.939759	0.903614	6.86412	6.86412	0	0	6.86738	6.86738	0.0900363	0.0900363	-0.00200714	-0.00200714	-0.0323721	-0.0323721	-0.012015	-0.012015
MRI	transversetemporal	110	83	0.923111	0.575685	0.924096	0.922125	0.923165	0.575685	0.924425	0.921906	41.5	1268.61	-0.932749	-0.927393	-0.829608	-0.0322975	-0.736159	-0.731255	0.818182	0.881818	0.818182	0.818182	0.818182	0.881818	0.836364	0.836364	0.915663	0.277108	0.927711	0.927711	0.927711	0.277108	0.915663	0.915663	7.54018	7.54018	0.0364469	0.0364469	7.5827	7.5827	-0.072591	-0.072591	-0.00200714	-0.00200714	0	0	-0.0122583	-0.0122583
MRI	ventraldc	110	83	0.923111	0.587295	0.924973	0.92552	0.923165	0.584118	0.924644	0.925192	41.5	7041.19	-0.587172	-0.58281	-0.829608	-0.380067	-0.589789	-0.592836	0.818182	0.5	0.845455	0.845455	0.818182	0.472727	0.836364	0.836364	0.915663	0.710843	0.915663	0.915663	0.927711	0.710843	0.915663	0.915663	7.23607	7.23607	0.0691781	0.0691781	7.30826	7.30826	0.0206807	0.0206807	-0.00200714	-0.00200714	0.0532453	0.0532453	0.0123812	0.0123812
NTG	adltot	148	100	0.919899	0.641689	0.924527	0.926554	0.921149	0.634865	0.925743	0.927095	41.5	0.5	-0.978126	-0.718566	-0.887228	-0.174442	-1.0126	-0.827756	0.817568	0.918919	0.810811	0.817568	0.804054	0.918919	0.797297	0.810811	0.89	0.36	0.92	0.9	0.92	0.36	0.93	0.92	8.71563	8.71563	0.191931	0.191931	8.98042	8.98042	0.088036	0.088036	-0.0506843	-0.0506843	0.16301	0.16301	-0.0518878	-0.0518878
NTG	ntambtot	148	100	0.919899	0.623953	0.922736	0.92375	0.921149	0.633378	0.923818	0.925439	41.5	0.5	-0.817586	-0.791448	-0.887228	-0.128884	-0.975751	-0.988311	0.817568	0.925676	0.810811	0.804054	0.804054	0.925676	0.790541	0.783784	0.89	0.32	0.9	0.91	0.92	0.32	0.93	0.94	9.46998	9.46998	0.11693	0.11693	9.65777	9.65777	0.0426068	0.0426068	-0.0506843	-0.0506843	-0.229719	-0.229719	-0.0454006	-0.0454006
NTG	ntbehtot	147	100	0.91949	0.606769	0.92034	0.921633	0.920816	0.61415	0.922211	0.92432	41.5	0.5	-0.100093	-0.615109	-0.875784	-0.561937	-0.785779	-0.842144	0.816327	0.673469	0.870748	0.829932	0.802721	0.544218	0.809524	0.816327	0.89	0.51	0.85	0.89	0.92	0.63	0.92	0.92	8.32812	8.32812	0.0343539	0.0343539	8.35243	8.35243	0.0526721	0.0526721	-0.0536037	-0.0536037	-0.152922	-0.152922	-0.0759901	-0.0759901
NTG	ntlctot	147	100	0.91949	0.612075	0.921803	0.925068	0.920816	0.63415	0.923265	0.927551	41.5	0.5	-0.670087	-0.667546	-0.875784	-0.50669	-0.869204	-0.778813	0.816327	0.870748	0.823129	0.829932	0.802721	0.714286	0.802721	0.816327	0.89	0.35	0.89	0.89	0.92	0.52	0.92	0.92	9.33463	9.33463	0.0939949	0.0939949	9.4386	9.4386	0.135611	0.135611	-0.0536037	-0.0536037	-0.515757	-0.515757	-0.0599556	-0.0599556
NTG	ntmemtot	148	100	0.919899	0.67402	0.923209	0.926047	0.921149	0.675777	0.924797	0.927703	41.5	0.5	-0.179318	-0.302689	-0.887228	-0.419159	-0.759121	-0.54403	0.817568	0.858108	0.871622	0.878378	0.804054	0.858108	0.817568	0.864865	0.89	0.47	0.84	0.84	0.92	0.47	0.9	0.87	7.21256	7.21256	0.136238	0.136238	7.36679	7.36679	0.120275	0.120275	-0.0506843	-0.0506843	-0.0398465	-0.0398465	-0.0664305	-0.0664305
NTG	ntootot	148	100	0.919899	0.624392	0.921824	0.920811	0.921149	0.62902	0.922703	0.922635	41.5	1.5	-0.692283	-0.056444	-0.887228	-0.246305	-0.920159	-0.849729	0.817568	0.878378	0.817568	0.885135	0.804054	0.851351	0.804054	0.804054	0.89	0.32	0.9	0.83	0.92	0.37	0.93	0.93	7.72562	7.72562	0.0788122	0.0788122	7.80676	7.80676	-0.0417618	-0.0417618	-0.0506843	-0.0506843	-0.0939653	-0.0939653	-0.0363894	-0.0363894
NTG	ntsrptot	148	99	0.919533	0.62988	0.921035	0.92083	0.920625	0.628822	0.92199	0.92199	41.5	0.5	-0.0379408	-0.00830078	-0.8929	-0.368607	-0.662046	-0.690143	0.817568	0.864865	0.885135	0.885135	0.804054	0.864865	0.831081	0.824324	0.888889	0.383838	0.828283	0.828283	0.919192	0.383838	0.89899	0.89899	8.63155	8.63155	0.0606641	0.0606641	8.67895	8.67895	-0.00825612	-0.00825612	-0.044066	-0.044066	0.0241301	0.0241301	-0.0386349	-0.0386349
NTG	ntswtot	148	100	0.919899	0.520541	0.920372	0.920169	0.921149	0.531655	0.922095	0.921959	41.5	1.5	-0.491894	-0.484007	-0.887228	-0.325818	-0.701944	-0.695261	0.817568	0.891892	0.831081	0.831081	0.804054	0.709459	0.817568	0.817568	0.89	0.16	0.88	0.88	0.92	0.35	0.91	0.91	12.1878	12.1878	0.0192439	0.0192439	12.2276	12.2276	-0.00827417	-0.00827417	-0.0506843	-0.0506843	-0.257387	-0.257387	-0.0705445	-0.0705445
NTGSum	nt6d	141	97	0.924655	0.686042	0.928128	0.92937	0.927543	0.686371	0.930029	0.931271	41.5	1.5	-0.0845598	-0.167039	-0.787553	-0.622115	-0.965911	-0.974079	0.815603	0.673759	0.879433	0.865248	0.815603	0.64539	0.801418	0.801418	0.907216	0.628866	0.85567	0.865979	0.917526	0.659794	0.938144	0.938144	6.15849	6.15849	0.146435	0.146435	6.28138	6.28138	0.0535475	0.0535475	-0.121101	-0.121101	-0.0066192	-0.0066192	-0.081854	-0.081854
NTGSum	nttotal	147	99	0.919123	0.697691	0.923487	0.92383	0.920291	0.694977	0.924105	0.924311	41.5	2.5	-0.105492	-0.110327	-0.881488	-0.477104	-0.838866	-0.796834	0.816327	0.70068	0.877551	0.877551	0.802721	0.809524	0.809524	0.816327	0.888889	0.616162	0.848485	0.848485	0.919192	0.515152	0.919192	0.909091	5.74142	5.74142	0.178849	0.178849	5.89997	5.89997	0.0143905	0.0143905	-0.046979	-0.046979	0.0552908	0.0552908	-0.0258237	-0.0258237
PET	Tau	119	43	0.918702	0.820793	0.941763	0.946062	0.918312	0.82138	0.940395	0.945867	40.5	1.1825	-0.314134	-0.177453	-1.34196	-0.89761	-0.366728	-0.226987	0.848739	0.890756	0.94958	0.94958	0.848739	0.890756	0.94958	0.94958	0.883721	0.627907	0.837209	0.837209	0.883721	0.627907	0.837209	0.837209	2.0232	2.0232	0.713101	0.713101	2.6425	2.6425	0.157911	0.157911	0.0108506	0.0108506	-0.0100785	-0.0100785	0.0478929	0.0478929
Plasma	A2M	125	93	0.924645	0.55157	0.924989	0.924043	0.92486	0.557677	0.924903	0.925935	41.5	823879700	-0.921925	-0.910983	-0.914869	-0.279418	-0.726126	-0.713516	0.824	0.184	0.808	0.808	0.808	0.672	0.832	0.832	0.913978	0.946237	0.935484	0.935484	0.946237	0.483871	0.924731	0.924731	8.65508	8.65508	0.0134802	0.0134802	8.65852	8.65852	-0.0370755	-0.0370755	-0.00841295	-0.00841295	-0.109859	-0.109859	0.00335281	0.00335281
Plasma	AB40	124	92	0.923957	0.551236	0.925447	0.925272	0.92422	0.550798	0.926587	0.926411	41.5	365	-1.14045	-1.07992	-0.917101	-0.444994	-0.634721	-0.831134	0.822581	0.290323	0.782258	0.790323	0.806452	0.241935	0.846774	0.830645	0.913043	0.880435	0.967391	0.967391	0.945652	0.891304	0.923913	0.934783	8.56885	8.56885	0.058555	0.058555	8.63108	8.63108	-0.00695703	-0.00695703	-0.0102076	-0.0102076	0.00783075	0.00783075	-0.0451882	-0.0451882
Plasma	AB42	124	92	0.923957	0.523098	0.923738	0.925666	0.92422	0.533135	0.924001	0.926718	41.5	18	-0.936176	-0.660476	-0.917101	-0.271933	-0.817264	-0.841775	0.822581	0.177419	0.822581	0.83871	0.806452	0.645161	0.822581	0.822581	0.913043	0.923913	0.945652	0.913043	0.945652	0.456522	0.945652	0.945652	9.21551	9.21551	-0.00851914	-0.00851914	9.20609	9.20609	0.0757645	0.0757645	-0.0102076	-0.0102076	-0.179466	-0.179466	-0.0101822	-0.0101822
Plasma	AB4240	124	92	0.923957	0.620354	0.925228	0.925316	0.92422	0.60291	0.925754	0.925666	41.5	0.0332929	-0.953649	-0.954813	-0.917101	-0.287422	-0.785258	-0.788635	0.822581	0.693548	0.806452	0.806452	0.806452	0.604839	0.822581	0.822581	0.913043	0.576087	0.945652	0.945652	0.945652	0.652174	0.945652	0.945652	7.04518	7.04518	0.0500544	0.0500544	7.10361	7.10361	0.00349454	0.00349454	-0.0102076	-0.0102076	0.315714	0.315714	-0.0208872	-0.0208872
Plasma	B2M	125	93	0.924645	0.587527	0.925591	0.929204	0.92486	0.58357	0.926538	0.931355	41.5	6078946	-0.725082	-0.805839	-0.914869	-0.263666	-0.788555	-0.884882	0.824	0.496	0.832	0.824	0.808	0.704	0.824	0.816	0.913978	0.688172	0.913978	0.924731	0.946237	0.451613	0.946237	0.946237	7.82802	7.82802	0.0373871	0.0373871	7.86919	7.86919	0.14847	0.14847	-0.00841295	-0.00841295	0.0715287	0.0715287	-0.0376648	-0.0376648
Plasma	CRP	125	93	0.924645	0.567398	0.925419	0.926452	0.92486	0.563097	0.926882	0.927914	41.5	8181445	-0.733613	-0.762183	-0.914869	-0.29133	-0.859376	-0.869055	0.824	0.416	0.824	0.824	0.808	0.352	0.824	0.824	0.913978	0.731183	0.924731	0.924731	0.946237	0.795699	0.946237	0.946237	8.25843	8.25843	0.0304493	0.0304493	8.28326	8.28326	0.0408626	0.0408626	-0.00841295	-0.00841295	0.077436	0.077436	-0.0576007	-0.0576007
Plasma	Eotaxin3	125	93	0.924645	0.532129	0.926882	0.92757	0.92486	0.536	0.925849	0.926882	41.5	12.267	-0.933823	-0.950294	-0.914869	-0.34219	-0.918567	-0.947743	0.824	0.616	0.816	0.816	0.808	0.488	0.808	0.808	0.913978	0.494624	0.946237	0.946237	0.946237	0.623656	0.946237	0.946237	9.0114	9.0114	0.0884373	0.0884373	9.08677	9.08677	0.0275519	0.0275519	-0.00841295	-0.00841295	-0.0689062	-0.0689062	0.0408891	0.0408891
Plasma	FABP3	125	93	0.924645	0.63243	0.928602	0.928602	0.92486	0.630366	0.929032	0.929376	41.5	3501.91	-0.784247	-0.784923	-0.914869	-0.260689	-0.92903	-0.931822	0.824	0.672	0.816	0.816	0.808	0.704	0.808	0.808	0.913978	0.55914	0.924731	0.924731	0.946237	0.526882	0.946237	0.946237	6.85107	6.85107	0.157964	0.157964	6.98639	6.98639	0	0	-0.00841295	-0.00841295	0.0377546	0.0377546	-0.0174958	-0.0174958
Plasma	Factor7	112	92	0.925126	0.513102	0.925175	0.926242	0.925757	0.537267	0.925757	0.927407	40.5	973198	-0.889965	-0.866453	-0.71696	-0.239808	-0.601904	-0.694044	0.785714	0.901786	0.821429	0.821429	0.8125	0.428571	0.830357	0.830357	0.945652	0.195652	0.934783	0.934783	0.934783	0.684783	0.934783	0.934783	9.12933	9.12933	0.0018723	0.0018723	9.13455	9.13455	0.0415855	0.0415855	-0.02428	-0.02428	-0.41731	-0.41731	-0.0224569	-0.0224569
Plasma	GFAPAverage	107	89	0.9151	0.87756	0.931219	0.931534	0.91552	0.879135	0.932479	0.932794	41.5	157.154	-0.478354	-0.454443	-0.622706	-0.0180127	-0.676305	-0.65872	0.785047	0.813084	0.850467	0.850467	0.803738	0.878505	0.841121	0.841121	0.921348	0.786517	0.88764	0.88764	0.910112	0.707865	0.921348	0.921348	1.20264	1.20264	0.606999	0.606999	1.83324	1.83324	0.0130333	0.0130333	-0.014634	-0.014634	-0.0471742	-0.0471742	-0.0521432	-0.0521432
Plasma	I309	125	93	0.924645	0.515312	0.925333	0.928172	0.92486	0.513075	0.926022	0.92886	41.5	5.7271	-0.345847	-0.953159	-0.914869	-0.326194	-0.511239	-0.775891	0.824	0.688	0.864	0.816	0.808	0.776	0.848	0.84	0.913978	0.419355	0.88172	0.946237	0.946237	0.344086	0.913978	0.935484	9.36396	9.36396	0.0270413	0.0270413	9.08132	9.08132	0.113416	0.113416	-0.00841295	-0.00841295	0.0392207	0.0392207	-0.027025	-0.027025
Plasma	IL10	125	93	0.924645	0.582925	0.929634	0.930151	0.92486	0.586882	0.931269	0.931441	41.5	0.54825	-0.556035	-0.57173	-0.914869	-0.30926	-0.730094	-0.733763	0.824	0.376	0.848	0.848	0.808	0.328	0.84	0.84	0.913978	0.827957	0.903226	0.913978	0.946237	0.88172	0.935484	0.935484	8.02958	8.02958	0.200517	0.200517	8.21625	8.21625	0.0213139	0.0213139	-0.00841295	-0.00841295	-0.0725972	-0.0725972	-0.0676223	-0.0676223
Plasma	IL18	125	93	0.924645	0.522065	0.926108	0.926452	0.92486	0.483613	0.92671	0.92714	41.5	103.608	-0.531509	-0.585423	-0.914869	-0.2978	-0.752578	-0.749016	0.824	0.448	0.848	0.84	0.808	0.464	0.832	0.832	0.913978	0.655914	0.913978	0.913978	0.946237	0.580645	0.935484	0.935484	9.22745	9.22745	0.0577419	0.0577419	9.28095	9.28095	0.0136762	0.0136762	-0.00841295	-0.00841295	0.696556	0.696556	-0.0239216	-0.0239216
Plasma	IL5	123	92	0.923471	0.563715	0.923206	0.923294	0.923515	0.557485	0.923825	0.923736	40.5	0.2433	-0.895304	-0.89616	-0.89532	-0.330096	-0.761152	-0.761824	0.788618	0.569106	0.813008	0.813008	0.804878	0.292683	0.821138	0.821138	0.945652	0.597826	0.945652	0.945652	0.945652	0.836957	0.934783	0.934783	8.25816	8.25816	-0.0102211	-0.0102211	8.24583	8.24583	0.00340166	0.00340166	-0.00170182	-0.00170182	0.111633	0.111633	-0.023779	-0.023779
Plasma	IL6	125	93	0.924645	0.558882	0.925333	0.92628	0.92486	0.551355	0.925505	0.926624	41.5	0.885	-0.817367	-0.78894	-0.914869	-0.176929	-0.869185	-0.951192	0.824	0.584	0.824	0.808	0.808	0.864	0.816	0.8	0.913978	0.55914	0.924731	0.935484	0.946237	0.247312	0.946237	0.946237	8.38908	8.38908	0.0270207	0.0270207	8.40697	8.40697	0.0375855	0.0375855	-0.00841295	-0.00841295	0.134047	0.134047	-0.00675799	-0.00675799
Plasma	IL7	125	93	0.924645	0.501118	0.928	0.934194	0.92486	0.504602	0.92757	0.936258	41.5	4.31075	-0.983061	-1.05291	-0.914869	-0.350084	-1.05735	-0.947437	0.824	0.472	0.816	0.808	0.808	0.216	0.808	0.816	0.913978	0.602151	0.956989	0.946237	0.946237	0.88172	0.956989	0.946237	9.80271	9.80271	0.133107	0.133107	9.693	9.693	0.261199	0.261199	-0.00841295	-0.00841295	-0.0641938	-0.0641938	0.0172359	0.0172359
Plasma	NfL	124	93	0.924124	0.86338	0.927896	0.927289	0.924341	0.865635	0.92859	0.92911	41.5	15.75	-0.41823	-0.475871	-0.910737	-0.405285	-0.851969	-0.859814	0.822581	0.887097	0.862903	0.854839	0.806452	0.870968	0.830645	0.830645	0.913978	0.72043	0.903226	0.913978	0.946237	0.731183	0.924731	0.924731	1.9947	1.9947	0.148683	0.148683	2.13422	2.13422	-0.0241702	-0.0241702	-0.00843179	-0.00843179	-0.0655963	-0.0655963	-0.0276613	-0.0276613
Plasma	NT1tauAverage	109	87	0.916693	0.745017	0.927449	0.931667	0.917484	0.74449	0.928504	0.932405	41.5	5.2515	-0.173461	-0.198254	-0.787231	-0.0701682	-0.3159	-0.299062	0.798165	0.834862	0.862385	0.87156	0.798165	0.834862	0.862385	0.87156	0.91954	0.574713	0.885057	0.885057	0.931034	0.574713	0.885057	0.885057	4.11442	4.11442	0.398332	0.398332	4.47535	4.47535	0.168715	0.168715	-0.027842	-0.027842	0.0101954	0.0101954	-0.0414955	-0.0414955
Plasma	PPY	65	60	0.930128	0.570513	0.931795	0.931282	0.930641	0.572308	0.932308	0.931795	44.5	0.477104	-0.0259934	-0.167946	0.364662	-0.186496	-0.105454	-0.763123	0.861538	0.430769	0.830769	0.830769	0.846154	0.523077	0.830769	0.830769	0.9	0.766667	0.933333	0.933333	0.916667	0.666667	0.933333	0.933333	6.32006	6.32006	0.0513838	0.0513838	6.38065	6.38065	-0.0160247	-0.0160247	-0.0156216	-0.0156216	-0.0244647	-0.0244647	-0.0161186	-0.0161186
Plasma	Ptau217NormalisedMean	87	75	0.911648	0.818238	0.935172	0.943295	0.913333	0.817931	0.935939	0.944674	43.5	202.725	-0.526488	-0.52713	-0.225689	-0.194531	-0.492854	-0.487943	0.850575	0.83908	0.896552	0.908046	0.91954	0.873563	0.896552	0.850575	0.84	0.68	0.893333	0.88	0.813333	0.653333	0.893333	0.92	2.32507	2.32507	0.788195	0.788195	3.07002	3.07002	0.313809	0.313809	-0.0519201	-0.0519201	0.00656598	0.00656598	-0.0282911	-0.0282911
Plasma	SAA	125	93	0.924645	0.500473	0.924215	0.924903	0.92486	0.507527	0.925677	0.924129	41.5	2010104	-0.936743	-0.919441	-0.914869	-0.334927	-0.798067	-0.786401	0.824	0.864	0.816	0.824	0.808	0.6	0.84	0.84	0.913978	0.215054	0.935484	0.924731	0.946237	0.473118	0.935484	0.935484	9.68436	9.68436	-0.0168295	-0.0168295	9.33112	9.33112	0.0268922	0.0268922	-0.00841295	-0.00841295	-0.12638	-0.12638	-0.0572023	-0.0572023
Plasma	sICAM1	125	93	0.924645	0.563613	0.924989	0.93557	0.92486	0.56714	0.927742	0.936946	41.5	395532	-0.476874	-1.28446	-0.914869	-0.440652	-0.707815	-0.701281	0.824	0.368	0.848	0.784	0.808	0.36	0.84	0.848	0.913978	0.795699	0.892473	0.967742	0.946237	0.83871	0.935484	0.924731	8.40016	8.40016	0.0134766	0.0134766	8.40293	8.40293	0.441831	0.441831	-0.00841295	-0.00841295	-0.063969	-0.063969	-0.108342	-0.108342
Plasma	sVCAM1	125	93	0.924645	0.533161	0.929548	0.931527	0.92486	0.475183	0.930323	0.932129	41.5	536806	-0.553725	-0.475388	-0.914869	-0.372683	-0.640132	-0.568686	0.824	0.584	0.856	0.864	0.808	0.984	0.848	0.856	0.913978	0.537634	0.924731	0.903226	0.946237	0.0537634	0.924731	0.924731	8.94758	8.94758	0.19732	0.19732	9.13661	9.13661	0.0822666	0.0822666	-0.00841295	-0.00841295	1.04673	1.04673	-0.0320424	-0.0320424
Plasma	TARC	125	93	0.924645	0.532817	0.924559	0.927656	0.92486	0.480258	0.924559	0.928086	41.5	115.813	-0.948575	-0.993303	-0.914869	-0.285816	-1.06372	-1.04121	0.824	0.312	0.816	0.808	0.808	0.376	0.808	0.8	0.913978	0.784946	0.946237	0.946237	0.946237	0.698925	0.956989	0.956989	9.02679	9.02679	-0.00336187	-0.00336187	9.01256	9.01256	0.123955	0.123955	-0.00841295	-0.00841295	0.949623	0.949623	0	0
Plasma	Tau	124	92	0.923957	0.597519	0.924658	0.930707	0.92422	0.548738	0.925622	0.932021	41.5	2.4	-0.404668	-0.439073	-0.917101	-0.31096	-0.920749	-0.715207	0.822581	0.620968	0.854839	0.862903	0.806452	0.693548	0.814516	0.83871	0.913043	0.586957	0.891304	0.891304	0.945652	0.434783	0.945652	0.913043	7.70617	7.70617	0.0274073	0.0274073	7.43515	7.43515	0.242974	0.242974	-0.0102076	-0.0102076	0.875573	0.875573	-0.0377641	-0.0377641
Plasma	TenacinC	112	92	0.925126	0.507182	0.925563	0.926145	0.925757	0.514218	0.925951	0.927213	40.5	64639.7	-0.552761	-0.550205	-0.71696	-0.23181	-0.723975	-0.714858	0.785714	0.571429	0.830357	0.830357	0.8125	0.732143	0.821429	0.821429	0.945652	0.5	0.913043	0.913043	0.934783	0.391304	0.945652	0.945652	9.18561	9.18561	0.0168517	0.0168517	9.33529	9.33529	0.0226888	0.0226888	-0.02428	-0.02428	-0.11915	-0.11915	-0.0149686	-0.0149686
Plasma	TNFA	125	93	0.924645	0.513806	0.923699	0.924129	0.92486	0.489247	0.924903	0.925677	41.5	3.31315	-0.643802	-0.640367	-0.914869	-0.209782	-0.839514	-0.823518	0.824	0.736	0.832	0.832	0.808	0.176	0.808	0.816	0.913978	0.344086	0.913978	0.913978	0.946237	0.903226	0.946237	0.946237	9.48016	9.48016	-0.0368419	-0.0368419	9.13766	9.13766	0.0166889	0.0166889	-0.00841295	-0.00841295	0.439058	0.439058	-0.0464843	-0.0464843
Purdue	dhspp	145	96	0.922378	0.682615	0.92245	0.928628	0.923851	0.682902	0.924389	0.932076	41.5	5.5	-0.9176	-0.34286	-0.93118	-0.327446	-0.920087	0.0898383	0.82069	0.703448	0.82069	0.841379	0.806897	0.682759	0.806897	0.896552	0.885417	0.5625	0.895833	0.875	0.916667	0.583333	0.916667	0.822917	6.23448	6.23448	0.00292075	0.00292075	6.24168	6.24168	0.260899	0.260899	-0.0597834	-0.0597834	-0.00591677	-0.00591677	-0.079201	-0.079201
Purdue	nhspp	144	96	0.921984	0.67712	0.923177	0.925998	0.923466	0.676758	0.926288	0.928747	41.5	5.5	-1.01496	-0.777215	-0.927943	-0.20554	-0.896605	-0.993893	0.819444	0.722222	0.805556	0.819444	0.805556	0.722222	0.8125	0.805556	0.885417	0.572917	0.916667	0.916667	0.916667	0.572917	0.90625	0.927083	6.19079	6.19079	0.0486549	0.0486549	6.24132	6.24132	0.117567	0.117567	-0.0599808	-0.0599808	0.00719834	0.00719834	-0.129299	-0.129299
RADD	raddhm	37	60	0.843919	0.593694	0.846847	0.84955	0.859009	0.631081	0.866216	0.866216	44.5	#NAME?	0.146008	0.173798	0.467298	0.536088	0.330915	0.334217	0.810811	0.891892	0.783784	0.783784	0.837838	0.756757	0.783784	0.783784	0.8	0.3	0.866667	0.85	0.8	0.483333	0.833333	0.833333	4.28662	4.28662	0.0490462	0.0490462	4.36452	4.36452	0.0461884	0.0461884	-0.26058	-0.26058	-0.594137	-0.594137	-0.340864	-0.340864
RADD	raddim	37	60	0.843919	0.54482	0.84527	0.851126	0.859009	0.609459	0.85991	0.873423	44.5	#NAME?	0.260088	0.261566	0.467298	0.631051	0.43531	0.645852	0.810811	0.972973	0.810811	0.810811	0.837838	0.864865	0.810811	0.837838	0.8	0.116667	0.816667	0.816667	0.8	0.35	0.8	0.8	6.07658	6.07658	0.0226632	0.0226632	6.16997	6.16997	0.100153	0.100153	-0.26058	-0.26058	-1.31888	-1.31888	-0.255527	-0.255527
Reiss	aggsum	149	101	0.92046	0.531696	0.921124	0.921257	0.921822	0.536946	0.922885	0.922686	41.5	2.5	-0.765671	-0.547946	-0.895145	-0.0116811	-0.653793	-0.705831	0.818792	0.966443	0.818792	0.825503	0.805369	0.959732	0.825503	0.812081	0.891089	0.128713	0.891089	0.881188	0.920792	0.138614	0.891089	0.90099	12.3725	12.3725	0.0274384	0.0274384	12.4771	12.4771	0.0055608	0.0055608	-0.055655	-0.055655	-0.125884	-0.125884	-0.0737189	-0.0737189
Reiss	autsum	149	101	0.92046	0.517078	0.920161	0.922619	0.921822	0.522061	0.922221	0.924746	41.5	0.5	-0.672673	-0.560332	-0.895145	-0.322162	-0.632347	-0.679116	0.818792	0.825503	0.832215	0.838926	0.805369	0.771812	0.832215	0.832215	0.891089	0.207921	0.891089	0.871287	0.920792	0.267327	0.90099	0.90099	13.001	13.001	-0.0121829	-0.0121829	12.9727	12.9727	0.10134	0.10134	-0.055655	-0.055655	-0.122204	-0.122204	-0.0841002	-0.0841002
Reiss	reissav	149	101	0.92046	0.566516	0.921556	0.921025	0.921822	0.573593	0.922586	0.923184	41.5	0.5	-0.56593	-0.573843	-0.895145	-0.205628	-0.779693	-0.751723	0.818792	0.724832	0.832215	0.832215	0.805369	0.899329	0.812081	0.818792	0.891089	0.39604	0.881188	0.881188	0.920792	0.237624	0.910891	0.910891	9.8992	9.8992	0.0453071	0.0453071	9.98485	9.98485	-0.0221333	-0.0221333	-0.055655	-0.055655	-0.151865	-0.151865	-0.0430269	-0.0430269
Reiss	reissdepb	149	101	0.92046	0.560768	0.92036	0.920493	0.921822	0.570138	0.922221	0.920759	41.5	1.5	-0.572826	-0.545936	-0.895145	-0.0876878	-0.619302	-0.766485	0.818792	0.932886	0.832215	0.832215	0.805369	0.932886	0.832215	0.812081	0.891089	0.188119	0.881188	0.881188	0.920792	0.188119	0.891089	0.910891	10.1602	10.1602	-0.00407312	-0.00407312	10.1608	10.1608	0.00545499	0.00545499	-0.055655	-0.055655	-0.203188	-0.203188	-0.0764065	-0.0764065
Reiss	reissdepp	149	101	0.92046	0.501595	0.922885	0.92335	0.921822	0.515184	0.925078	0.924945	41.5	3.5	-0.0440276	-0.589552	-0.895145	-0.082443	-0.819354	-0.782857	0.818792	0.973154	0.885906	0.825503	0.805369	0.932886	0.805369	0.812081	0.891089	0.138614	0.821782	0.891089	0.920792	0.19802	0.910891	0.910891	10.8626	10.8626	0.1005	0.1005	10.9894	10.9894	0.0195576	0.0195576	-0.055655	-0.055655	-0.269778	-0.269778	-0.093001	-0.093001
Reiss	reissdpb	149	101	0.92046	0.547744	0.924181	0.923915	0.921822	0.557545	0.924978	0.925377	41.5	1.5	-0.0751044	-0.0993387	-0.895145	-0.128139	-0.769551	-0.74849	0.818792	0.85906	0.885906	0.885906	0.805369	0.85906	0.818792	0.825503	0.891089	0.257426	0.831683	0.831683	0.920792	0.257426	0.90099	0.90099	10.2379	10.2379	0.155348	0.155348	10.4426	10.4426	-0.0112714	-0.0112714	-0.055655	-0.055655	-0.207547	-0.207547	-0.034116	-0.034116
Reiss	reissparan	149	101	0.92046	0.595953	0.921988	0.922387	0.921822	0.602864	0.923683	0.923616	41.5	0.5	-0.532202	-0.536251	-0.895145	-0.273811	-0.698407	-0.694466	0.818792	0.872483	0.825503	0.825503	0.805369	0.872483	0.825503	0.825503	0.891089	0.316832	0.881188	0.881188	0.920792	0.316832	0.90099	0.90099	10.0665	10.0665	0.0630739	0.0630739	10.1755	10.1755	0.0166592	0.0166592	-0.055655	-0.055655	-0.162811	-0.162811	-0.0708969	-0.0708969
Reiss	reisspsy	149	101	0.92046	0.554588	0.92036	0.920427	0.921822	0.568211	0.92149	0.92149	41.5	0.5	-0.505179	-0.488355	-0.895145	-0.420995	-0.62521	-0.62685	0.818792	0.805369	0.838926	0.838926	0.805369	0.657718	0.832215	0.832215	0.891089	0.29703	0.871287	0.871287	0.920792	0.465347	0.90099	0.90099	10.9984	10.9984	-0.00406309	-0.00406309	10.9848	10.9848	0.00270978	0.00270978	-0.055655	-0.055655	-0.31289	-0.31289	-0.0459364	-0.0459364
ReissTot	reisstot	149	101	0.92046	0.56522	0.921789	0.921988	0.921822	0.569207	0.923018	0.923018	41.5	5.5	-0.54106	-0.508548	-0.895145	-0.16442	-0.721365	-0.717889	0.818792	0.892617	0.832215	0.838926	0.805369	0.899329	0.818792	0.818792	0.891089	0.257426	0.881188	0.871287	0.920792	0.247525	0.90099	0.90099	8.75278	8.75278	0.0548458	0.0548458	8.81907	8.81907	0.0083337	0.0083337	-0.055655	-0.055655	-0.0762477	-0.0762477	-0.0513295	-0.0513295
Tinetti	tbaba	143	95	0.917446	0.612514	0.917924	0.919691	0.918844	0.613287	0.919875	0.922304	41.5	5.5	-0.458923	-0.906009	-0.900778	-0.448068	-0.388456	-0.343946	0.818182	0.72028	0.846154	0.818182	0.804196	0.72028	0.86014	0.86014	0.884211	0.494737	0.863158	0.894737	0.915789	0.494737	0.863158	0.863158	8.1057	8.1057	0.0185928	0.0185928	8.12056	8.12056	0.0693583	0.0693583	-0.0543247	-0.0543247	-0.0159571	-0.0159571	-0.0758828	-0.0758828
VerbalFluency	vfannepraw	128	43	0.920422	0.590752	0.924055	0.927871	0.921421	0.593114	0.924237	0.927326	40.5	2.5	-1.44821	-1.58088	-1.45576	-0.979302	-1.55716	-1.62051	0.851562	0.75	0.859375	0.84375	0.851562	0.65625	0.84375	0.828125	0.883721	0.418605	0.883721	0.906977	0.883721	0.534884	0.883721	0.906977	5.8058	5.8058	0.103693	0.103693	5.91814	5.91814	0.114349	0.114349	-0.0278494	-0.0278494	-0.032602	-0.032602	-0.00528882	-0.00528882
VerbalFluency	vfanneprep	128	43	0.920422	0.542878	0.925145	0.924964	0.921421	0.547783	0.924782	0.9246	40.5	0.5	-1.15378	-1.14963	-1.45576	-1.05719	-1.34485	-1.34665	0.851562	0.71875	0.851562	0.851562	0.851562	0.757812	0.84375	0.84375	0.883721	0.372093	0.883721	0.883721	0.883721	0.325581	0.883721	0.883721	7.59069	7.59069	0.136835	0.136835	7.82726	7.82726	-0.00545772	-0.00545772	-0.0278494	-0.0278494	-0.0778633	-0.0778633	0.0109474	0.0109474
VerbalFluency	vftotnepnoc	128	43	0.920422	0.526072	0.930505	0.933957	0.921421	0.541424	0.932685	0.935592	40.5	0.5	-1.25922	-0.87305	-1.45576	-0.992602	-1.45157	-0.458189	0.851562	0.914062	0.875	0.882812	0.851562	0.921875	0.875	0.914062	0.883721	0.139535	0.860465	0.860465	0.883721	0.139535	0.883721	0.837209	10.172	10.172	0.303082	0.303082	11.0922	11.0922	0.113061	0.113061	-0.0278494	-0.0278494	-0.301938	-0.301938	-0.0715912	-0.0715912
VerbalFluency	vftotnepraw	128	43	0.920422	0.587664	0.923056	0.928688	0.921421	0.587845	0.922965	0.928779	40.5	8.5	-1.43771	-1.51459	-1.45576	-0.868129	-1.44971	-1.62022	0.851562	0.578125	0.859375	0.851562	0.851562	0.78125	0.851562	0.835938	0.883721	0.581395	0.883721	0.906977	0.883721	0.372093	0.883721	0.906977	5.92265	5.92265	0.0749002	0.0749002	6.01096	6.01096	0.171935	0.171935	-0.0278494	-0.0278494	-0.00255415	-0.00255415	0.00263013	0.00263013
VerbalFluency	vftotneprep	128	43	0.920422	0.55605	0.923601	0.922148	0.921421	0.568314	0.923147	0.921512	40.5	0.5	-1.24557	-1.33332	-1.45576	-1.03102	-1.41241	-1.3621	0.851562	0.617188	0.859375	0.859375	0.851562	0.6875	0.84375	0.859375	0.883721	0.511628	0.883721	0.883721	0.883721	0.465116	0.883721	0.883721	7.00433	7.00433	0.0909988	0.0909988	7.14465	7.14465	-0.041998	-0.041998	-0.0278494	-0.0278494	-0.184325	-0.184325	0.0133174	0.0133174
VMI	rsvmi	146	99	0.918431	0.593365	0.919642	0.924277	0.919918	0.587727	0.921717	0.927321	41.5	16.5	-0.423396	-0.933764	-0.898667	-0.437383	-0.4197	-0.554308	0.815068	0.506849	0.863014	0.80137	0.80137	0.452055	0.869863	0.849315	0.888889	0.676768	0.848485	0.929293	0.919192	0.727273	0.848485	0.878788	8.08221	8.08221	0.0482901	0.0482901	8.11072	8.11072	0.188979	0.188979	-0.0594011	-0.0594011	0.109832	0.109832	-0.0828326	-0.0828326
[truncated: 96 more columns]

## Sheet: STable 3 Tau
Measure	Variable	Neg	Pos	A_AUC	B_AUC	AB_AUC	AxB_AUC	Ae4_AUC	Be4_AUC	ABe4_AUC	AxBe4_AUC	A_Thresh	B_Thresh	AB_Thresh	AxB_Thresh	Ae4_Thresh	Be4_Thresh	ABe4_Thresh	AxBe4_Thresh	A_Spec	B_Spec	AB_Spec	AxB_Spec	Ae4_Spec	Be4_Spec	ABe4_Spec	AxBe4_Spec	A_Sens	B_Sens	AB_Sens	AxB_Sens	Ae4_Sens	Be4_Sens	ABe4_Sens	AxBe4_Sens	AB_Delong	AB_Delong_MFDR	ABA_Delong	ABA_Delong_MFDR	ABB_Delong	ABB_Delong_MFDR	AxBAB_Delong	AxBAB_Delong_MFDR	Ae4_Delong	Ae4_Delong_MFDR	Be4_Delong	Be4_Delong_MFDR	ABe4_Delong	ABe4_Delong_MFDR
Block	exbd	133	31	0.886248	0.62309	0.895828	0.895828	0.886369	0.608174	0.895707	0.895707	40.5	13.5	-2.12903	-2.12982	-1.80161	-1.64721	-2.12941	-2.1303	0.789474	0.699248	0.759398	0.759398	0.789474	0.37594	0.759398	0.759398	0.870968	0.548387	0.903226	0.903226	0.870968	0.83871	0.903226	0.903226	4.10811	4.10811	0.228803	0.228803	4.33984	4.33984	0	0	-0.00277887	-0.00277887	0.19169	0.19169	0.00302817	0.00302817
Block	wisbd	134	30	0.878607	0.610821	0.886443	0.886194	0.878856	0.611692	0.887065	0.886816	40.5	5.5	-1.83491	-1.93361	-1.83976	-1.86674	-1.85275	-1.96273	0.783582	0.813433	0.776119	0.761194	0.783582	0.261194	0.776119	0.753731	0.866667	0.4	0.866667	0.866667	0.866667	0.933333	0.866667	0.866667	4.05094	4.05094	0.181927	0.181927	4.26398	4.26398	-0.0060871	-0.0060871	-0.00550278	-0.00550278	-0.0107882	-0.0107882	-0.0152931	-0.0152931
BlockSum	hwrssum	133	30	0.883333	0.615163	0.895363	0.895865	0.883584	0.617043	0.895363	0.895614	40.5	17.5	-1.87043	-2.45887	-1.82052	-1.73922	-1.86602	-2.43367	0.789474	0.87218	0.789474	0.669173	0.789474	0.390977	0.789474	0.669173	0.866667	0.366667	0.866667	0.966667	0.866667	0.8	0.866667	0.966667	4.04711	4.04711	0.286657	0.286657	4.35002	4.35002	0.0128885	0.0128885	-0.00560471	-0.00560471	-0.023428	-0.023428	0	0
CatsDogs	nencd	130	29	0.896419	0.538859	0.898408	0.900796	0.896817	0.5687	0.897745	0.900663	40.5	0.5	-1.97724	-1.95787	-1.94151	-1.30338	-1.9672	-1.94992	0.792308	0.938462	0.784615	0.792308	0.792308	0.953846	0.784615	0.792308	0.896552	0.137931	0.896552	0.896552	0.896552	0.137931	0.896552	0.896552	7.81637	7.81637	0.0467361	0.0467361	7.84235	7.84235	0.0565844	0.0565844	-0.00939609	-0.00939609	-0.508571	-0.508571	0.0154713	0.0154713
CatsDogs	nescd	129	28	0.896041	0.653793	0.894657	0.899363	0.899225	0.656977	0.89701	0.900332	40.5	0.5	-2.0385	-1.91836	-1.87216	-1.69339	-1.99854	-1.94089	0.79845	0.75969	0.775194	0.79845	0.79845	0.782946	0.767442	0.79845	0.892857	0.535714	0.892857	0.892857	0.892857	0.535714	0.892857	0.892857	3.92819	3.92819	-0.0317062	-0.0317062	3.88435	3.88435	0.105261	0.105261	-0.0745608	-0.0745608	-0.040074	-0.040074	-0.0536488	-0.0536488
CatsDogs	ttncd	130	29	0.896419	0.643767	0.896286	0.900531	0.896817	0.628515	0.895756	0.900531	40.5	11.9	-1.70677	-1.86566	-1.94151	-1.61629	-1.74025	-1.89538	0.792308	0.469231	0.815385	0.8	0.792308	0.515385	0.807692	0.8	0.896552	0.827586	0.862069	0.896552	0.896552	0.758621	0.862069	0.896552	4.28764	4.28764	-0.00309781	-0.00309781	4.26676	4.26676	0.0996249	0.0996249	-0.00939609	-0.00939609	0.197894	0.197894	0.0122921	0.0122921
CatsDogs	ttscd	129	28	0.896041	0.701274	0.903793	0.903239	0.899225	0.701274	0.905869	0.905592	40.5	27.65	-2.0928	-2.11014	-1.87216	-1.43132	-1.98799	-1.96908	0.79845	0.813953	0.775194	0.775194	0.79845	0.821705	0.806202	0.79845	0.892857	0.535714	0.892857	0.892857	0.892857	0.535714	0.857143	0.857143	3.08385	3.08385	0.187323	0.187323	3.26933	3.26933	-0.014007	-0.014007	-0.0745608	-0.0745608	0	0	-0.0528073	-0.0528073
CuedRecall	crs	123	26	0.905566	0.515947	0.90369	0.909006	0.909631	0.519231	0.908068	0.913071	40.5	11.5	-1.97649	-1.96004	-2.35441	-1.67279	-2.3333	-2.34537	0.772358	0.113821	0.788618	0.788618	0.731707	0.170732	0.731707	0.739837	0.923077	0.961538	0.923077	0.923077	0.961538	0.923077	0.961538	0.961538	5.77023	5.77023	-0.0488507	-0.0488507	5.70884	5.70884	0.140279	0.140279	-0.110773	-0.110773	-0.0376969	-0.0376969	-0.115137	-0.115137
CuedRecall	frs	123	26	0.905566	0.748749	0.911194	0.909318	0.909631	0.751094	0.914165	0.913227	40.5	17.5	-2.37629	-2.42231	-2.35441	-2.09586	-2.59387	-2.62766	0.772358	0.682927	0.731707	0.723577	0.731707	0.495935	0.699187	0.691057	0.923077	0.730769	0.961538	0.961538	0.961538	0.923077	1	1	2.7466	2.7466	0.150506	0.150506	2.85511	2.85511	-0.0500761	-0.0500761	-0.110773	-0.110773	-0.0333608	-0.0333608	-0.0818696	-0.0818696
CuedRecall	ticr	123	26	0.905566	0.789087	0.915572	0.916823	0.909631	0.793777	0.920732	0.921357	40.5	1.5	-0.722611	-0.752839	-2.35441	-1.95646	-0.755431	-0.740791	0.772358	0.536585	0.934959	0.934959	0.731707	0.707317	0.926829	0.926829	0.923077	0.923077	0.769231	0.769231	0.961538	0.730769	0.807692	0.807692	2.08253	2.08253	0.255957	0.255957	2.22369	2.22369	0.0311249	0.0311249	-0.110773	-0.110773	-0.0692	-0.0692	-0.131449	-0.131449
CuedRecall	tifr	123	26	0.905566	0.60272	0.906191	0.909006	0.909631	0.609756	0.910882	0.912758	40.5	1.5	-1.01999	-1.03032	-2.35441	-1.57117	-1.1166	-1.19575	0.772358	0.747967	0.886179	0.886179	0.731707	0.747967	0.878049	0.878049	0.923077	0.5	0.769231	0.769231	0.961538	0.5	0.807692	0.807692	4.21276	4.21276	0.0162135	0.0162135	4.19451	4.19451	0.0722377	0.0722377	-0.110773	-0.110773	-0.0741542	-0.0741542	-0.122234	-0.122234
CuedRecallSum	trs	123	26	0.905566	0.771107	0.911664	0.911038	0.909631	0.79409	0.915572	0.914009	40.5	33.5	-2.0859	-2.10767	-2.35441	-2.0006	-2.45407	-2.32889	0.772358	0.674797	0.788618	0.780488	0.731707	0.569106	0.731707	0.756098	0.923077	0.769231	0.923077	0.923077	0.961538	0.884615	0.961538	0.923077	2.1723	2.1723	0.160909	0.160909	2.26644	2.26644	-0.0163947	-0.0163947	-0.110773	-0.110773	-0.315126	-0.315126	-0.105624	-0.105624
DLD	dld1	134	33	0.882858	0.602782	0.891678	0.89213	0.882858	0.615672	0.891678	0.891678	40.5	2.5	-1.86863	-1.87318	-1.76615	-0.976065	-1.8607	-1.86726	0.783582	0.88806	0.776119	0.776119	0.783582	0.895522	0.776119	0.776119	0.878788	0.393939	0.878788	0.878788	0.878788	0.393939	0.878788	0.878788	4.53915	4.53915	0.213969	0.213969	4.75267	4.75267	0.0114032	0.0114032	0	0	-0.163875	-0.163875	0	0
DLD	dld2	134	33	0.882858	0.66938	0.893261	0.892809	0.882858	0.68227	0.892809	0.892583	40.5	1.5	-1.81823	-2.56401	-1.76615	-1.64328	-1.8231	-2.53112	0.783582	0.701493	0.761194	0.641791	0.783582	0.597015	0.761194	0.641791	0.878788	0.636364	0.878788	1	0.878788	0.727273	0.878788	1	3.59622	3.59622	0.261515	0.261515	3.90029	3.90029	-0.0123418	-0.0123418	0	0	-0.18301	-0.18301	0.0122735	0.0122735
DLD	dld3	134	33	0.882858	0.631615	0.889869	0.891	0.882858	0.641904	0.890208	0.89066	40.5	0.5	-1.78266	-1.77136	-1.76615	-1.59443	-1.78161	-1.7717	0.783582	0.753731	0.776119	0.776119	0.783582	0.761194	0.776119	0.776119	0.878788	0.484848	0.878788	0.878788	0.878788	0.484848	0.878788	0.878788	4.2773	4.2773	0.17007	0.17007	4.46984	4.46984	0.0285787	0.0285787	0	0	-0.140834	-0.140834	-0.00853039	-0.00853039
DLD	dld4	134	33	0.882858	0.612845	0.885911	0.885685	0.882858	0.612506	0.88512	0.885798	40.5	0.5	-1.82878	-1.82315	-1.76615	-1.5107	-1.85013	-1.85598	0.783582	0.761194	0.768657	0.783582	0.783582	0.761194	0.761194	0.783582	0.878788	0.454545	0.878788	0.878788	0.878788	0.454545	0.878788	0.878788	4.67162	4.67162	0.0715487	0.0715487	4.71779	4.71779	-0.00533732	-0.00533732	0	0	0.00463401	0.00463401	0.0184612	0.0184612
DLD	dld5	134	33	0.882858	0.569539	0.895183	0.894957	0.882858	0.569878	0.895409	0.895862	40.5	2.5	-1.9206	-1.93177	-1.76615	-0.602222	-1.93666	-1.94739	0.783582	0.985075	0.753731	0.753731	0.783582	0.985075	0.753731	0.753731	0.878788	0.151515	0.939394	0.939394	0.878788	0.151515	0.939394	0.939394	6.1284	6.1284	0.305053	0.305053	6.59931	6.59931	-0.00593628	-0.00593628	0	0	-0.00516634	-0.00516634	-0.00594851	-0.00594851
DLD	dld6	134	33	0.882858	0.596223	0.896653	0.895522	0.882858	0.619516	0.894731	0.894052	40.5	2.5	-2.12698	-0.746362	-1.76615	-1.36165	-2.09701	-0.754291	0.783582	0.865672	0.708955	0.865672	0.783582	0.69403	0.708955	0.865672	0.878788	0.333333	0.939394	0.787879	0.878788	0.484848	0.939394	0.787879	4.38449	4.38449	0.344076	0.344076	4.70919	4.70919	-0.0298141	-0.0298141	0	0	-0.288835	-0.288835	0.0506237	0.0506237
DLD	dld7	134	33	0.882858	0.660222	0.903437	0.904116	0.882858	0.668363	0.904229	0.904455	40.5	1.5	-2.14821	-2.37476	-1.76615	-1.13859	-2.58724	-2.36802	0.783582	0.791045	0.708955	0.679104	0.783582	0.80597	0.649254	0.679104	0.878788	0.515152	0.939394	0.969697	0.878788	0.515152	1	0.969697	3.64035	3.64035	0.530009	0.530009	4.14881	4.14881	0.0195117	0.0195117	0	0	-0.107778	-0.107778	-0.0229284	-0.0229284
DLD	dld8	134	33	0.882858	0.545455	0.885572	0.889643	0.882858	0.572026	0.885572	0.888738	40.5	2.5	-1.93005	-1.84668	-1.76615	-1.29485	-1.95076	-1.86375	0.783582	0.895522	0.776119	0.768657	0.783582	0.776119	0.761194	0.768657	0.878788	0.242424	0.909091	0.909091	0.878788	0.363636	0.909091	0.909091	5.35567	5.35567	0.0650635	0.0650635	5.44813	5.44813	0.102061	0.102061	0	0	-0.342798	-0.342798	0	0
DLDSum	dldcs	134	33	0.882858	0.684984	0.891339	0.892017	0.882858	0.666441	0.892356	0.892356	40.5	2.5	-1.81999	-1.85459	-1.76615	-1.55195	-1.81298	-1.8491	0.783582	0.716418	0.768657	0.761194	0.783582	0.738806	0.768657	0.761194	0.878788	0.636364	0.878788	0.878788	0.878788	0.575758	0.878788	0.878788	3.20157	3.20157	0.209219	0.209219	3.41485	3.41485	0.0177651	0.0177651	0	0	0.239538	0.239538	-0.0266093	-0.0266093
DLDSum	dldss	134	33	0.882858	0.663275	0.901063	0.901289	0.882858	0.670737	0.901854	0.901402	40.5	5.5	-2.14377	-2.20386	-1.76615	-1.41767	-2.12713	-2.18579	0.783582	0.798507	0.731343	0.708955	0.783582	0.753731	0.731343	0.708955	0.878788	0.515152	0.939394	0.939394	0.878788	0.515152	0.939394	0.939394	3.42993	3.42993	0.460764	0.460764	3.83315	3.83315	0.00625761	0.00625761	0	0	-0.0947212	-0.0947212	-0.0219095	-0.0219095
DSMSE	dsap1	132	29	0.890152	0.529127	0.890674	0.889107	0.892764	0.543495	0.893939	0.893156	40.5	2.75	-1.93829	-1.93195	-1.97088	-1.47656	-1.97685	-1.97046	0.780303	0.727273	0.780303	0.780303	0.780303	0.780303	0.780303	0.780303	0.896552	0.344828	0.896552	0.896552	0.896552	0.310345	0.896552	0.896552	6.30039	6.30039	0.0121066	0.0121066	6.32722	6.32722	-0.0361173	-0.0361173	-0.0608837	-0.0608837	-0.19766	-0.19766	-0.0769641	-0.0769641
DSMSE	dske1	132	29	0.890152	0.607889	0.899425	0.899687	0.892764	0.610371	0.900731	0.898119	40.5	-Inf	-1.77015	-1.79995	-1.97088	-1.47838	-1.717	-1.83636	0.780303	0.727273	0.80303	0.772727	0.780303	0.727273	0.80303	0.765152	0.896552	0.482759	0.862069	0.862069	0.896552	0.482759	0.862069	0.862069	4.3822	4.3822	0.225347	0.225347	4.63186	4.63186	0.00680092	0.00680092	-0.0608837	-0.0608837	-0.0309839	-0.0309839	-0.0337902	-0.0337902
DSMSE	dsla2	132	29	0.890152	0.66941	0.890674	0.891719	0.892764	0.666797	0.88989	0.890152	40.5	37.5	-1.73712	-1.6747	-1.97088	-1.44132	-1.79684	-1.76213	0.780303	0.681818	0.795455	0.795455	0.780303	0.704545	0.787879	0.787879	0.896552	0.655172	0.896552	0.896552	0.896552	0.62069	0.896552	0.896552	3.66911	3.66911	0.0122007	0.0122007	3.70189	3.70189	0.0249075	0.0249075	-0.0608837	-0.0608837	0.0355983	0.0355983	0.0184427	0.0184427
DSMSE	dsme1	132	29	0.890152	0.734195	0.892372	0.89838	0.892764	0.730146	0.893809	0.902952	40.5	5.5	-2.18252	-2.1522	-1.97088	-1.61752	-2.25624	-2.20906	0.780303	0.628788	0.772727	0.780303	0.780303	0.666667	0.757576	0.765152	0.896552	0.758621	0.896552	0.896552	0.896552	0.724138	0.896552	0.896552	2.60432	2.60432	0.0494371	0.0494371	2.59247	2.59247	0.134276	0.134276	-0.0608837	-0.0608837	0.0537173	0.0537173	-0.0311369	-0.0311369
DSMSE	dspi1	132	29	0.890152	0.623433	0.894592	0.895637	0.892764	0.623563	0.895507	0.896813	40.5	8.5	-2.12245	-1.99523	-1.97088	-1.76975	-2.17414	-2.03814	0.780303	0.765152	0.757576	0.765152	0.780303	0.44697	0.757576	0.765152	0.896552	0.448276	0.931034	0.931034	0.896552	0.758621	0.931034	0.931034	4.17207	4.17207	0.105989	0.105989	4.30799	4.30799	0.0264323	0.0264323	-0.0608837	-0.0608837	-0.00166965	-0.00166965	-0.0227098	-0.0227098
DSMSE	dsvs1	132	29	0.890152	0.624739	0.891719	0.891719	0.892764	0.625784	0.890805	0.890805	40.5	6.25	-1.78494	-1.78616	-1.97088	-1.53841	-1.83945	-1.84675	0.780303	0.621212	0.795455	0.795455	0.780303	0.643939	0.787879	0.787879	0.896552	0.62069	0.896552	0.896552	0.896552	0.551724	0.896552	0.896552	4.30489	4.30489	0.0362564	0.0362564	4.33708	4.33708	0	0	-0.0608837	-0.0608837	-0.0137198	-0.0137198	0.0213178	0.0213178
DSMSESum	nonmemory	132	29	0.890152	0.689786	0.893156	0.893156	0.892764	0.684039	0.892372	0.892633	40.5	65.5	-1.71136	-1.61881	-1.97088	-1.76558	-1.75328	-1.66739	0.780303	0.477273	0.795455	0.787879	0.780303	0.5	0.787879	0.780303	0.896552	0.862069	0.896552	0.896552	0.896552	0.827586	0.896552	0.896552	3.51187	3.51187	0.0713411	0.0713411	3.62488	3.62488	0	0	-0.0608837	-0.0608837	0.0839462	0.0839462	0.0191064	0.0191064
DSMSETotal	dsmseto2	132	29	0.890152	0.713819	0.894462	0.893417	0.892764	0.708203	0.893939	0.893678	40.5	67.5	-1.69156	-1.63889	-1.97088	-1.66502	-1.73605	-1.68562	0.780303	0.590909	0.795455	0.787879	0.780303	0.628788	0.787879	0.780303	0.896552	0.793103	0.896552	0.896552	0.896552	0.724138	0.896552	0.896552	3.23187	3.23187	0.102434	0.102434	3.37385	3.37385	-0.0255909	-0.0255909	-0.0608837	-0.0608837	0.087251	0.087251	0.0127342	0.0127342
MRI	accumbens	99	23	0.919192	0.710584	0.916118	0.931489	0.92007	0.708827	0.919192	0.934124	40.5	931.862	-1.82849	-2.46254	-1.95982	-1.06631	-1.7856	-2.40849	0.818182	0.808081	0.828283	0.777778	0.818182	0.818182	0.828283	0.787879	0.913043	0.608696	0.869565	0.956522	0.913043	0.608696	0.869565	0.956522	2.72874	2.72874	-0.0752267	-0.0752267	2.64343	2.64343	0.396834	0.396834	-0.0230285	-0.0230285	0.0173775	0.0173775	-0.0724584	-0.0724584
MRI	amygdala	99	23	0.919192	0.780852	0.935881	0.937198	0.92007	0.783926	0.935881	0.93632	40.5	3301.6	-1.46267	-1.44585	-1.95982	-1.41809	-1.42705	-1.41501	0.818182	0.717172	0.858586	0.858586	0.818182	0.727273	0.858586	0.858586	0.913043	0.73913	0.913043	0.913043	0.913043	0.73913	0.913043	0.913043	2.19812	2.19812	0.457231	0.457231	2.50693	2.50693	0.0385956	0.0385956	-0.0230285	-0.0230285	-0.0383329	-0.0383329	0	0
MRI	bankssts	99	23	0.919192	0.647782	0.92578	0.924023	0.92007	0.663592	0.92578	0.924901	40.5	4251.81	-1.93747	-2.14074	-1.95982	-1.59672	-1.94492	-2.13523	0.818182	0.40404	0.808081	0.787879	0.818182	0.535354	0.808081	0.787879	0.913043	0.913043	0.913043	0.956522	0.913043	0.826087	0.913043	0.956522	4.10554	4.10554	0.180181	0.180181	4.27027	4.27027	-0.0498367	-0.0498367	-0.0230285	-0.0230285	-0.185653	-0.185653	0	0
MRI	brainstem	99	23	0.919192	0.615283	0.93105	0.93061	0.92007	0.610892	0.93105	0.93105	40.5	15593.7	-2.16963	-2.18026	-1.95982	-1.37082	-2.14797	-2.15743	0.818182	0.646465	0.79798	0.79798	0.818182	0.717172	0.79798	0.808081	0.913043	0.652174	0.956522	0.956522	0.913043	0.565217	0.956522	0.956522	4.20642	4.20642	0.327724	0.327724	4.43901	4.43901	-0.0128896	-0.0128896	-0.0230285	-0.0230285	0.0460328	0.0460328	0	0
MRI	caudalanteriorcingulate	99	23	0.919192	0.604743	0.934124	0.93061	0.92007	0.598595	0.940272	0.933685	40.5	2369.8	-0.634659	-0.626725	-1.95982	-1.5347	-2.48666	-0.336815	0.818182	0.848485	0.919192	0.929293	0.818182	0.474747	0.737374	0.939394	0.913043	0.347826	0.826087	0.826087	0.913043	0.73913	1	0.782609	4.36178	4.36178	0.416722	0.416722	4.65245	4.65245	-0.101778	-0.101778	-0.0230285	-0.0230285	0.0656299	0.0656299	-0.191407	-0.191407
MRI	caudalmiddlefrontal	99	23	0.919192	0.530523	0.919631	0.920509	0.92007	0.548529	0.921388	0.920509	40.5	9371.68	-2.37324	-2.41589	-1.95982	-1.63353	-2.35355	-2.35676	0.818182	0.626263	0.787879	0.777778	0.818182	0.252525	0.787879	0.787879	0.913043	0.478261	0.956522	0.956522	0.913043	0.869565	0.956522	0.956522	5.19199	5.19199	0.0115181	0.0115181	5.20487	5.20487	0.0233642	0.0233642	-0.0230285	-0.0230285	-0.185255	-0.185255	-0.046765	-0.046765
MRI	caudate	99	23	0.919192	0.59596	0.92007	0.92534	0.92007	0.606939	0.920949	0.924901	40.5	7496.04	-1.86327	-1.85086	-1.95982	-1.61077	-1.84109	-1.83054	0.818182	0.383838	0.808081	0.828283	0.818182	0.464646	0.808081	0.828283	0.913043	0.826087	0.913043	0.913043	0.913043	0.782609	0.913043	0.913043	4.6862	4.6862	0.0223041	0.0223041	4.65899	4.65899	0.134889	0.134889	-0.0230285	-0.0230285	-0.12173	-0.12173	-0.0217503	-0.0217503
MRI	cerebellumcortex	99	23	0.919192	0.640755	0.927975	0.926658	0.92007	0.640316	0.927975	0.926658	40.5	72006	-1.71723	-1.86373	-1.95982	-1.94907	-1.71124	-1.86083	0.818182	0.767677	0.848485	0.787879	0.818182	0.282828	0.848485	0.787879	0.913043	0.478261	0.869565	0.913043	0.913043	1	0.869565	0.913043	4.05967	4.05967	0.241102	0.241102	4.25228	4.25228	-0.0380208	-0.0380208	-0.0230285	-0.0230285	0.0049766	0.0049766	0	0
MRI	cuneus	99	23	0.919192	0.624506	0.92578	0.92578	0.92007	0.623188	0.926658	0.926658	40.5	5375.25	-2.34936	-2.3226	-1.95982	-1.45522	-2.31975	-2.30269	0.818182	0.555556	0.808081	0.818182	0.818182	0.606061	0.808081	0.818182	0.913043	0.695652	0.956522	0.956522	0.913043	0.695652	0.956522	0.956522	4.28292	4.28292	0.175744	0.175744	4.4085	4.4085	0	0	-0.0230285	-0.0230285	0.0152745	0.0152745	-0.0241363	-0.0241363
MRI	entorhinal	99	23	0.919192	0.529644	0.919631	0.916996	0.92007	0.485288	0.920509	0.918314	40.5	3426.45	-2.33006	-1.87416	-1.95982	-1.39495	-2.30364	-1.84231	0.818182	0.646465	0.79798	0.828283	0.818182	0.252525	0.79798	0.828283	0.913043	0.478261	0.956522	0.913043	0.913043	0.826087	0.956522	0.913043	5.34998	5.34998	0.0115119	0.0115119	5.36286	5.36286	-0.0682267	-0.0682267	-0.0230285	-0.0230285	0.480363	0.480363	-0.0232528	-0.0232528
MRI	frontalpole	99	23	0.919192	0.690382	0.921388	0.923584	0.92007	0.68643	0.920949	0.922266	40.5	1697.63	-2.17133	-1.50922	-1.95982	-1.09351	-2.14467	-1.47998	0.818182	0.828283	0.808081	0.848485	0.818182	0.848485	0.808081	0.848485	0.913043	0.608696	0.956522	0.913043	0.913043	0.565217	0.956522	0.913043	3.15948	3.15948	0.0572568	0.0572568	3.18922	3.18922	0.0581514	0.0581514	-0.0230285	-0.0230285	0.0406784	0.0406784	0.0115153	0.0115153
MRI	fusiform	99	23	0.919192	0.787	0.939833	0.942029	0.92007	0.786561	0.939833	0.941151	40.5	16511.6	-1.27537	-2.03533	-1.95982	-1.19184	-1.26689	-2.01618	0.818182	0.818182	0.888889	0.818182	0.818182	0.818182	0.888889	0.818182	0.913043	0.73913	0.869565	0.913043	0.913043	0.73913	0.869565	0.913043	2.22634	2.22634	0.575917	0.575917	2.64404	2.64404	0.0672235	0.0672235	-0.0230285	-0.0230285	0.00586742	0.00586742	0	0
MRI	hippocampus	99	23	0.919192	0.83531	0.948177	0.948177	0.92007	0.83531	0.948177	0.948177	40.5	6531.29	-1.01675	-1.01667	-1.95982	-0.81818	-1.01629	-1.01597	0.818182	0.89899	0.89899	0.89899	0.818182	0.89899	0.89899	0.89899	0.913043	0.695652	0.869565	0.869565	0.913043	0.695652	0.869565	0.869565	1.49725	1.49725	0.855358	0.855358	2.12613	2.12613	0	0	-0.0230285	-0.0230285	0	0	0	0
MRI	inferiorparietal	99	23	0.919192	0.801932	0.935441	0.935002	0.92007	0.797541	0.935881	0.93632	40.5	23076.8	-1.28151	-1.28549	-1.95982	-1.12663	-2.384	-2.39682	0.818182	0.777778	0.878788	0.878788	0.818182	0.79798	0.777778	0.767677	0.913043	0.73913	0.869565	0.869565	0.913043	0.695652	0.956522	0.956522	1.92958	1.92958	0.448978	0.448978	2.24587	2.24587	-0.0128914	-0.0128914	-0.0230285	-0.0230285	0.0569458	0.0569458	-0.0130882	-0.0130882
MRI	inferiortemporal	99	23	0.919192	0.7343	0.939833	0.938076	0.92007	0.734739	0.939394	0.938076	40.5	21328.5	-1.67314	-1.79753	-1.95982	-2.06222	-1.6921	-2.19572	0.818182	0.434343	0.848485	0.818182	0.818182	0.434343	0.848485	0.767677	0.913043	0.956522	0.956522	0.956522	0.913043	0.956522	0.956522	1	3.05971	3.05971	0.608572	0.608572	3.56011	3.56011	-0.0601171	-0.0601171	-0.0230285	-0.0230285	-0.00575569	-0.00575569	0.0152003	0.0152003
MRI	insula	99	23	0.919192	0.568731	0.934563	0.933685	0.92007	0.577953	0.934124	0.934563	40.5	11424.6	-1.81791	-1.80514	-1.95982	-1.48803	-1.65183	-1.69066	0.818182	0.424242	0.848485	0.838384	0.818182	0.535354	0.858586	0.858586	0.913043	0.782609	0.913043	0.913043	0.913043	0.695652	0.913043	0.913043	4.72023	4.72023	0.440699	0.440699	5.04407	5.04407	-0.0281574	-0.0281574	-0.0230285	-0.0230285	-0.0941205	-0.0941205	0.0141083	0.0141083
MRI	isthmuscingulate	99	23	0.919192	0.704436	0.938955	0.936759	0.92007	0.704875	0.938955	0.937198	40.5	3802.56	-2.02555	-2.31815	-1.95982	-0.729256	-2.01241	-2.31185	0.818182	0.919192	0.828283	0.767677	0.818182	0.919192	0.828283	0.767677	0.913043	0.434783	0.956522	1	0.913043	0.434783	0.956522	1	3.29501	3.29501	0.576044	0.576044	3.72861	3.72861	-0.0728968	-0.0728968	-0.0230285	-0.0230285	-0.00524159	-0.00524159	0	0
MRI	lateraloccipital	99	23	0.919192	0.801054	0.953008	0.958278	0.92007	0.801493	0.953887	0.958718	40.5	20429.3	-1.50666	-1.13919	-1.95982	-1.27253	-1.52781	-1.18761	0.818182	0.767677	0.868687	0.888889	0.818182	0.767677	0.868687	0.888889	0.913043	0.826087	0.956522	0.956522	0.913043	0.826087	0.956522	0.956522	1.96416	1.96416	1.0474	1.0474	2.68994	2.68994	0.222663	0.222663	-0.0230285	-0.0230285	-0.00579076	-0.00579076	-0.0355945	-0.0355945
MRI	lateralorbitofrontal	99	23	0.919192	0.695213	0.927097	0.926658	0.92007	0.692139	0.927097	0.92578	40.5	12701.6	-2.31878	-2.33022	-1.95982	-1.63503	-2.31132	-2.32681	0.818182	0.606061	0.79798	0.787879	0.818182	0.606061	0.79798	0.787879	0.913043	0.782609	0.956522	0.956522	0.913043	0.782609	0.956522	0.956522	3.46568	3.46568	0.218321	0.218321	3.65778	3.65778	-0.0128735	-0.0128735	-0.0230285	-0.0230285	0.0368963	0.0368963	0	0
MRI	lingual	99	23	0.919192	0.718928	0.936759	0.93632	0.92007	0.719807	0.937198	0.936759	40.5	13282.6	-2.22929	-2.23178	-1.95982	-1.85827	-2.24442	-2.25054	0.818182	0.494949	0.777778	0.777778	0.818182	0.494949	0.777778	0.777778	0.913043	0.913043	0.956522	0.956522	0.913043	0.913043	0.956522	0.956522	3.24109	3.24109	0.501353	0.501353	3.64232	3.64232	-0.0139072	-0.0139072	-0.0230285	-0.0230285	-0.0112059	-0.0112059	-0.0140053	-0.0140053
MRI	medialorbitofrontal	99	23	0.919192	0.722442	0.931489	0.93061	0.92007	0.726394	0.93061	0.93061	40.5	8045.56	-2.06558	-2.05873	-1.95982	-1.42161	-2.03295	-2.02146	0.818182	0.777778	0.818182	0.818182	0.818182	0.69697	0.818182	0.818182	0.913043	0.608696	0.956522	0.956522	0.913043	0.695652	0.956522	0.956522	2.92532	2.92532	0.340611	0.340611	3.16663	3.16663	-0.0258607	-0.0258607	-0.0230285	-0.0230285	-0.0454822	-0.0454822	0.0259329	0.0259329
MRI	middletemporal	99	23	0.919192	0.743083	0.929293	0.928854	0.92007	0.746157	0.930171	0.927536	40.5	21583	-2.36192	-2.40552	-1.95982	-1.84416	-2.39346	-2.21487	0.818182	0.565657	0.757576	0.747475	0.818182	0.565657	0.757576	0.777778	0.913043	0.869565	1	1	0.913043	0.869565	1	0.956522	2.87069	2.87069	0.283289	0.283289	3.11828	3.11828	-0.0133799	-0.0133799	-0.0230285	-0.0230285	-0.0399153	-0.0399153	-0.0269384	-0.0269384
MRI	pallidum	99	23	0.919192	0.495828	0.926219	0.927975	0.92007	0.459376	0.927975	0.928415	40.5	2360.74	-2.40059	-2.13308	-1.95982	-1.64683	-2.45114	-2.16027	0.818182	0.969697	0.79798	0.808081	0.818182	0.818182	0.777778	0.808081	0.913043	0.173913	0.956522	0.956522	0.913043	0.26087	1	0.956522	5.10629	5.10629	0.196286	0.196286	5.41971	5.41971	0.0530522	0.0530522	-0.0230285	-0.0230285	0.332557	0.332557	-0.0537409	-0.0537409
MRI	paracentral	99	23	0.919192	0.624945	0.926219	0.927975	0.92007	0.629776	0.927536	0.929293	40.5	5950.6	-2.03438	-1.95309	-1.95982	-1.29275	-1.98135	-1.91518	0.818182	0.676768	0.79798	0.787879	0.818182	0.717172	0.79798	0.787879	0.913043	0.695652	0.956522	0.956522	0.913043	0.608696	0.956522	0.956522	3.91718	3.91718	0.191922	0.191922	4.05716	4.05716	0.050907	0.050907	-0.0230285	-0.0230285	-0.0486201	-0.0486201	-0.0381403	-0.0381403
MRI	parahippocampal	99	23	0.919192	0.678964	0.934563	0.935881	0.92007	0.673254	0.932806	0.93632	40.5	4879.01	-2.12587	-1.68057	-1.95982	-1.23589	-2.04047	-1.82568	0.818182	0.707071	0.808081	0.828283	0.818182	0.767677	0.828283	0.818182	0.913043	0.695652	1	1	0.913043	0.652174	1	1	3.35928	3.35928	0.447603	0.447603	3.67994	3.67994	0.044268	0.044268	-0.0230285	-0.0230285	0.0597998	0.0597998	0.0583821	0.0583821
MRI	parsopercularis	99	23	0.919192	0.580588	0.924023	0.929732	0.92007	0.591129	0.924023	0.929732	40.5	8067.96	-2.27116	-2.34092	-1.95982	-1.46101	-2.26102	-2.33486	0.818182	0.424242	0.787879	0.767677	0.818182	0.484848	0.787879	0.767677	0.913043	0.782609	0.956522	1	0.913043	0.73913	0.956522	1	4.51701	4.51701	0.131802	0.131802	4.63347	4.63347	0.169518	0.169518	-0.0230285	-0.0230285	-0.106076	-0.106076	0	0
MRI	parsorbitalis	99	23	0.919192	0.742644	0.931928	0.93061	0.92007	0.745718	0.931928	0.93061	40.5	4368.82	-1.32601	-1.18628	-1.95982	-0.911069	-1.30788	-1.16968	0.818182	0.69697	0.888889	0.89899	0.818182	0.858586	0.888889	0.89899	0.913043	0.73913	0.869565	0.869565	0.913043	0.565217	0.869565	0.869565	2.69196	2.69196	0.351079	0.351079	2.93886	2.93886	-0.037995	-0.037995	-0.0230285	-0.0230285	-0.0362494	-0.0362494	0	0
MRI	parstriangularis	99	23	0.919192	0.656566	0.92534	0.924462	0.92007	0.655248	0.92534	0.924462	40.5	6963.82	-1.92306	-1.90182	-1.95982	-1.40083	-1.91369	-1.89333	0.818182	0.606061	0.828283	0.828283	0.818182	0.626263	0.828283	0.828283	0.913043	0.73913	0.913043	0.913043	0.913043	0.73913	0.913043	0.913043	3.87309	3.87309	0.163327	0.163327	3.98627	3.98627	-0.0236223	-0.0236223	-0.0230285	-0.0230285	0.0149442	0.0149442	0	0
MRI	pericalcarine	99	23	0.919192	0.621432	0.927097	0.924462	0.92007	0.628458	0.928415	0.927097	40.5	3476.36	-2.23019	-2.18925	-1.95982	-1.97322	-2.19529	-2.13451	0.818182	0.69697	0.818182	0.828283	0.818182	0.242424	0.818182	0.828283	0.913043	0.565217	0.913043	0.913043	0.913043	1	0.913043	0.913043	4.39595	4.39595	0.213202	0.213202	4.55966	4.55966	-0.0723375	-0.0723375	-0.0230285	-0.0230285	-0.0826425	-0.0826425	-0.0373792	-0.0373792
MRI	postcentral	99	23	0.919192	0.626263	0.935881	0.936759	0.92007	0.625384	0.935441	0.935881	40.5	17776.8	-2.09974	-1.53467	-1.95982	-1.49888	-1.97268	-1.92502	0.818182	0.616162	0.808081	0.858586	0.818182	0.59596	0.818182	0.828283	0.913043	0.608696	0.913043	0.869565	0.913043	0.608696	0.913043	0.913043	4.14448	4.14448	0.469445	0.469445	4.47341	4.47341	0.0272497	0.0272497	-0.0230285	-0.0230285	0.00952521	0.00952521	0.0135243	0.0135243
MRI	posteriorcingulate	99	23	0.919192	0.738252	0.94159	0.939394	0.92007	0.735617	0.94159	0.939833	40.5	4994.19	-1.80132	-1.99537	-1.95982	-1.5713	-1.80179	-1.98696	0.818182	0.686869	0.838384	0.808081	0.818182	0.646465	0.838384	0.808081	0.913043	0.73913	1	1	0.913043	0.782609	1	1	2.86155	2.86155	0.66354	0.66354	3.35707	3.35707	-0.0761987	-0.0761987	-0.0230285	-0.0230285	0.0326166	0.0326166	0	0
MRI	precentral	99	23	0.919192	0.770312	0.942907	0.94159	0.92007	0.768994	0.944664	0.942468	40.5	22515.1	-1.95662	-1.85962	-1.95982	-1.48949	-1.98982	-2.25685	0.818182	0.676768	0.828283	0.818182	0.818182	0.686869	0.838384	0.767677	0.913043	0.782609	0.956522	0.956522	0.913043	0.782609	0.956522	1	2.59157	2.59157	0.70576	0.70576	3.17211	3.17211	-0.0464465	-0.0464465	-0.0230285	-0.0230285	0.0183892	0.0183892	-0.0627096	-0.0627096
MRI	precuneus	99	23	0.919192	0.826965	0.956083	0.955204	0.92007	0.828722	0.956083	0.954326	40.5	17047.8	-0.506143	-0.71441	-1.95982	-1.17744	-0.516533	-0.737265	0.818182	0.787879	0.959596	0.919192	0.818182	0.818182	0.959596	0.919192	0.913043	0.782609	0.826087	0.869565	0.913043	0.73913	0.826087	0.869565	1.58013	1.58013	1.13474	1.13474	2.35945	2.35945	-0.034679	-0.034679	-0.0230285	-0.0230285	-0.0240199	-0.0240199	0	0
MRI	putamen	99	23	0.919192	0.763724	0.924462	0.924901	0.92007	0.764163	0.924023	0.924901	40.5	11340.5	-2.11202	-2.09753	-1.95982	-1.40215	-2.10262	-2.09494	0.818182	0.747475	0.818182	0.818182	0.818182	0.747475	0.818182	0.818182	0.913043	0.73913	0.913043	0.913043	0.913043	0.73913	0.913043	0.913043	2.30749	2.30749	0.139472	0.139472	2.39659	2.39659	0.011841	0.011841	-0.0230285	-0.0230285	-0.00504017	-0.00504017	0.0117861	0.0117861
MRI	rostralanteriorcingulate	99	23	0.919192	0.491875	0.928415	0.927536	0.92007	0.48924	0.930171	0.927975	40.5	2901.96	-2.40165	-1.96961	-1.95982	-1.35384	-2.3406	-1.93439	0.818182	0.393939	0.767677	0.808081	0.818182	0.343434	0.777778	0.818182	0.913043	0.73913	0.956522	0.913043	0.913043	0.782609	0.956522	0.913043	5.88633	5.88633	0.248043	0.248043	6.30737	6.30737	-0.0243077	-0.0243077	-0.0230285	-0.0230285	0.0285423	0.0285423	-0.0497098	-0.0497098
MRI	rostralmiddlefrontal	99	23	0.919192	0.700922	0.932806	0.931928	0.92007	0.700922	0.933245	0.932367	40.5	28280.1	-2.08281	-2.62009	-1.95982	-1.54709	-2.12934	-2.61058	0.818182	0.545455	0.787879	0.727273	0.818182	0.555556	0.787879	0.727273	0.913043	0.826087	0.956522	1	0.913043	0.826087	0.956522	1	3.17226	3.17226	0.38591	0.38591	3.45292	3.45292	-0.0274823	-0.0274823	-0.0230285	-0.0230285	0	0	-0.0137759	-0.0137759
MRI	superiorfrontal	99	23	0.919192	0.764163	0.945982	0.944664	0.92007	0.762407	0.94686	0.942468	40.5	36796.2	-1.65164	-2.20778	-1.95982	-1.37141	-1.58289	-1.75206	0.818182	0.707071	0.828283	0.767677	0.818182	0.707071	0.848485	0.818182	0.913043	0.73913	0.956522	1	0.913043	0.73913	0.956522	0.956522	2.50938	2.50938	0.80109	0.80109	3.08826	3.08826	-0.0469056	-0.0469056	-0.0230285	-0.0230285	0.0222541	0.0222541	-0.0318837	-0.0318837
MRI	superiorparietal	99	23	0.919192	0.735178	0.929293	0.934124	0.92007	0.732104	0.929293	0.934124	40.5	23859	-1.14803	-1.84459	-1.95982	-1.67408	-1.14733	-1.84766	0.818182	0.717172	0.888889	0.848485	0.818182	0.585859	0.888889	0.848485	0.913043	0.695652	0.826087	0.869565	0.913043	0.826087	0.826087	0.869565	2.81209	2.81209	0.276423	0.276423	3.01385	3.01385	0.143962	0.143962	-0.0230285	-0.0230285	0.0364812	0.0364812	0	0
MRI	superiortemporal	99	23	0.919192	0.716733	0.934563	0.934563	0.92007	0.714976	0.934563	0.933685	40.5	16103.4	-2.12089	-2.1662	-1.95982	-0.450371	-2.11468	-2.17529	0.818182	0.979798	0.818182	0.79798	0.818182	0.979798	0.818182	0.79798	0.913043	0.434783	0.956522	0.956522	0.913043	0.434783	0.956522	0.956522	2.82388	2.82388	0.417081	0.417081	3.07153	3.07153	0	0	-0.0230285	-0.0230285	0.0186546	0.0186546	0	0
MRI	supramarginal	99	23	0.919192	0.68599	0.938955	0.937637	0.92007	0.693456	0.938516	0.938516	40.5	17390.5	-2.3065	-1.38049	-1.95982	-1.24502	-2.28974	-2.28337	0.818182	0.747475	0.787879	0.868687	0.818182	0.767677	0.787879	0.787879	0.913043	0.565217	0.956522	0.869565	0.913043	0.565217	0.956522	0.956522	3.47845	3.47845	0.563042	0.563042	3.87678	3.87678	-0.041572	-0.041572	-0.0230285	-0.0230285	-0.0874797	-0.0874797	0.013985	0.013985
MRI	temporalpole	99	23	0.919192	0.576197	0.919631	0.923584	0.92007	0.610013	0.92007	0.923144	40.5	4121.61	-1.76866	-1.7041	-1.95982	-1.57216	-1.80699	-1.69546	0.818182	0.626263	0.848485	0.848485	0.818182	0.40404	0.848485	0.848485	0.913043	0.565217	0.913043	0.913043	0.913043	0.869565	0.913043	0.913043	5.08416	5.08416	0.0113281	0.0113281	5.0717	5.0717	0.10336	0.10336	-0.0230285	-0.0230285	-0.374453	-0.374453	-0.0112756	-0.0112756
MRI	thalamus	99	23	0.919192	0.696091	0.924023	0.924462	0.92007	0.689943	0.924901	0.927536	40.5	12074.5	-2.2785	-1.83092	-1.95982	-1.28233	-2.24165	-1.83234	0.818182	0.636364	0.787879	0.818182	0.818182	0.717172	0.79798	0.818182	0.913043	0.73913	0.956522	0.913043	0.913043	0.652174	0.956522	0.913043	2.97533	2.97533	0.129476	0.129476	3.06073	3.06073	0.0120476	0.0120476	-0.0230285	-0.0230285	0.0611585	0.0611585	-0.0242898	-0.0242898
MRI	transversetemporal	99	23	0.919192	0.644708	0.944225	0.943347	0.92007	0.646904	0.945982	0.942907	40.5	1372.11	-2.11806	-2.23904	-1.95982	-1.16814	-2.1492	-2.28286	0.818182	0.737374	0.818182	0.787879	0.818182	0.747475	0.818182	0.787879	0.913043	0.521739	1	1	0.913043	0.521739	1	1	4.04202	4.04202	0.747467	0.747467	4.58675	4.58675	-0.0311656	-0.0311656	-0.0230285	-0.0230285	-0.0247315	-0.0247315	-0.0638673	-0.0638673
MRI	ventraldc	99	23	0.919192	0.671937	0.923584	0.923584	0.92007	0.681599	0.924901	0.92534	40.5	7042.64	-1.81785	-1.81767	-1.95982	-1.86706	-1.77432	-1.77159	0.818182	0.474747	0.838384	0.838384	0.818182	0.474747	0.838384	0.838384	0.913043	0.826087	0.913043	0.913043	0.913043	0.869565	0.913043	0.913043	3.73259	3.73259	0.116609	0.116609	3.82093	3.82093	0	0	-0.0230285	-0.0230285	-0.114267	-0.114267	-0.036045	-0.036045
NTG	adltot	134	32	0.879781	0.660681	0.889459	0.890392	0.879781	0.685751	0.889692	0.892024	40.5	0.5	-1.81478	-1.94921	-1.77385	-1.33615	-1.84526	-1.97669	0.783582	0.880597	0.776119	0.746269	0.783582	0.880597	0.768657	0.746269	0.875	0.4375	0.875	0.875	0.875	0.4375	0.875	0.875	3.89261	3.89261	0.229503	0.229503	4.14164	4.14164	0.0232435	0.0232435	0	0	-0.372675	-0.372675	-0.00572859	-0.00572859
NTG	ntambtot	134	32	0.879781	0.691931	0.913596	0.913596	0.879781	0.702192	0.913946	0.913713	40.5	0.5	-2.13977	-2.18073	-1.77385	-1.17456	-2.11172	-2.15108	0.783582	0.940299	0.768657	0.768657	0.783582	0.940299	0.768657	0.768657	0.875	0.4375	0.9375	0.9375	0.875	0.4375	0.9375	0.9375	3.38524	3.38524	0.853378	0.853378	4.22372	4.22372	0	0	0	0	-0.147827	-0.147827	-0.00989557	-0.00989557
NTG	ntbehtot	133	32	0.879112	0.663299	0.885221	0.892035	0.879112	0.681039	0.884398	0.890742	40.5	1.5	-2.03025	-1.94509	-1.77131	-1.66849	-2.39904	-1.91784	0.781955	0.804511	0.744361	0.774436	0.781955	0.684211	0.714286	0.774436	0.875	0.46875	0.875	0.875	0.875	0.59375	0.90625	0.875	3.44243	3.44243	0.138234	0.138234	3.5196	3.5196	0.154626	0.154626	0	0	-0.231341	-0.231341	0.0181844	0.0181844
NTG	ntlctot	133	32	0.879112	0.627702	0.879229	0.878994	0.879112	0.638628	0.879464	0.880169	40.5	0.5	-1.71848	-1.78936	-1.77131	-1.41084	-1.78572	-1.77601	0.781955	0.857143	0.781955	0.774436	0.781955	0.857143	0.774436	0.774436	0.875	0.40625	0.875	0.875	0.875	0.40625	0.875	0.875	4.50914	4.50914	0.00268407	0.00268407	4.50533	4.50533	-0.00533149	-0.00533149	0	0	-0.158588	-0.158588	-0.00535727	-0.00535727
NTG	ntmemtot	134	32	0.879781	0.667327	0.883745	0.889109	0.879781	0.675956	0.884095	0.889459	40.5	0.5	-1.88152	-1.85887	-1.77385	-1.57805	-1.88656	-1.86929	0.783582	0.850746	0.776119	0.783582	0.783582	0.850746	0.776119	0.783582	0.875	0.46875	0.875	0.875	0.875	0.46875	0.875	0.875	3.68589	3.68589	0.0900089	0.0900089	3.72954	3.72954	0.122572	0.122572	0	0	-0.11993	-0.11993	-0.00786445	-0.00786445
NTG	ntootot	134	32	0.879781	0.695429	0.898204	0.897505	0.879781	0.701609	0.898088	0.897621	40.5	1.5	-1.11663	-1.1738	-1.77385	-1.0633	-1.09635	-1.1608	0.783582	0.910448	0.858209	0.858209	0.783582	0.910448	0.858209	0.858209	0.875	0.5	0.78125	0.78125	0.875	0.5	0.78125	0.78125	2.86573	2.86573	0.440206	0.440206	3.20826	3.20826	-0.0174609	-0.0174609	0	0	-0.0772248	-0.0772248	0.00290036	0.00290036
NTG	ntsrptot	133	32	0.883106	0.635103	0.885338	0.886983	0.884986	0.650846	0.886043	0.887688	40.5	0.5	-1.76264	-1.81165	-1.73855	-1.19351	-1.81071	-1.86881	0.789474	0.879699	0.781955	0.781955	0.789474	0.887218	0.781955	0.781955	0.875	0.375	0.875	0.875	0.875	0.375	0.875	0.875	4.41883	4.41883	0.0511893	0.0511893	4.42745	4.42745	0.0375853	0.0375853	-0.043728	-0.043728	-0.225351	-0.225351	-0.0160045	-0.0160045
NTG	ntswtot	134	32	0.879781	0.558769	0.882346	0.880014	0.879781	0.581856	0.882696	0.881297	40.5	0.5	-1.79023	-1.79932	-1.77385	-1.45176	-1.75549	-1.76416	0.783582	0.798507	0.783582	0.783582	0.783582	0.798507	0.783582	0.783582	0.875	0.3125	0.875	0.875	0.875	0.3125	0.875	0.875	5.78816	5.78816	0.0602679	0.0602679	5.91513	5.91513	-0.0550997	-0.0550997	0	0	-0.341135	-0.341135	-0.00839921	-0.00839921
NTGSum	nt6d	128	29	0.892915	0.726967	0.901266	0.906654	0.89507	0.731546	0.902478	0.910022	40.5	2.5	-0.586191	-0.563862	-1.94902	-1.63867	-2.24837	-2.19278	0.773438	0.789062	0.929688	0.945312	0.773438	0.796875	0.742188	0.765625	0.896552	0.655172	0.724138	0.724138	0.896552	0.655172	0.896552	0.896552	2.54477	2.54477	0.204668	0.204668	2.65298	2.65298	0.13199	0.13199	-0.0543907	-0.0543907	-0.0549102	-0.0549102	-0.0293726	-0.0293726
NTGSum	nttotal	132	32	0.882457	0.719223	0.894058	0.895715	0.884588	0.731179	0.894058	0.896188	40.5	3.5	-2.00037	-1.96723	-1.7253	-1.56953	-2.01278	-1.98272	0.787879	0.80303	0.757576	0.772727	0.787879	0.810606	0.757576	0.772727	0.875	0.65625	0.875	0.875	0.875	0.65625	0.875	0.875	2.46111	2.46111	0.275212	0.275212	2.66411	2.66411	0.0402481	0.0402481	-0.0494837	-0.0494837	-0.146097	-0.146097	0	0
PET	Centiloid	129	33	0.884661	0.887245	0.920366	0.921776	0.884543	0.888184	0.920836	0.922246	40.5	42.2353	-0.362743	-0.141359	-1.70642	-0.00270269	-0.341468	-0.136337	0.790698	0.992248	0.953488	0.968992	0.790698	0.992248	0.96124	0.968992	0.878788	0.727273	0.757576	0.757576	0.878788	0.727273	0.757576	0.757576	-0.0500156	-0.0500156	0.857442	0.857442	0.648315	0.648315	0.0345677	0.0345677	0.00277415	0.00277415	-0.0157457	-0.0157457	-0.0114671	-0.0114671
Plasma	A2M	112	26	0.894574	0.614698	0.911058	0.909341	0.895433	0.614698	0.913462	0.911058	40.5	877610500	-2.03524	-2.09433	-1.92805	-1.48416	-2.19552	-2.2354	0.785714	0.321429	0.767857	0.75	0.785714	0.625	0.75	0.741071	0.884615	0.923077	0.961538	0.961538	0.884615	0.615385	0.961538	0.961538	4.38989	4.38989	0.424676	0.424676	4.8074	4.8074	-0.0483661	-0.0483661	-0.0204993	-0.0204993	0	0	-0.068686	-0.068686
Plasma	AB40	111	26	0.893624	0.484234	0.892238	0.891892	0.894491	0.505371	0.894664	0.894664	40.5	318.5	-1.79444	-1.79469	-1.92442	-1.47087	-1.89339	-1.89357	0.783784	0.90991	0.792793	0.792793	0.783784	0.630631	0.792793	0.792793	0.884615	0.153846	0.884615	0.884615	0.884615	0.461538	0.884615	0.884615	5.80008	5.80008	-0.0323451	-0.0323451	5.80581	5.80581	-0.00798784	-0.00798784	-0.0205095	-0.0205095	-0.225329	-0.225329	-0.0562933	-0.0562933
Plasma	AB42	111	26	0.893624	0.522349	0.891545	0.893971	0.894491	0.524775	0.893624	0.897782	40.5	13.9	-1.66709	-1.74378	-1.92442	-1.46229	-1.87818	-1.8088	0.783784	0.612613	0.792793	0.792793	0.783784	0.468468	0.783784	0.792793	0.884615	0.5	0.884615	0.884615	0.884615	0.653846	0.884615	0.884615	5.25454	5.25454	-0.0478418	-0.0478418	5.18007	5.18007	0.0559131	0.0559131	-0.0205095	-0.0205095	-0.0270327	-0.0270327	-0.0467541	-0.0467541
Plasma	AB4240	111	26	0.893624	0.53465	0.895357	0.90298	0.894491	0.515593	0.89501	0.902287	40.5	0.035134	-1.77819	-2.28364	-1.92442	-1.38698	-1.92722	-2.24878	0.783784	0.477477	0.792793	0.756757	0.783784	0.864865	0.774775	0.738739	0.884615	0.653846	0.884615	0.923077	0.884615	0.230769	0.884615	0.923077	5.31139	5.31139	0.0403638	0.0403638	5.31316	5.31316	0.181826	0.181826	-0.0205095	-0.0205095	0.21645	0.21645	0.00793861	0.00793861
Plasma	B2M	112	26	0.894574	0.60783	0.903159	0.903159	0.895433	0.605082	0.902473	0.902816	40.5	6307693	-2.65933	-2.65496	-1.92805	-1.56098	-2.54708	-2.63954	0.785714	0.589286	0.669643	0.660714	0.785714	0.580357	0.669643	0.669643	0.884615	0.653846	1	1	0.884615	0.653846	1	1	4.23521	4.23521	0.214033	0.214033	4.4412	4.4412	0	0	-0.0204993	-0.0204993	0.0318319	0.0318319	0.018022	0.018022
Plasma	CRP	112	26	0.894574	0.462569	0.892857	0.894574	0.895433	0.562843	0.894231	0.897665	40.5	4809274	-1.81426	-1.81397	-1.92805	-1.35762	-1.9179	-1.91401	0.785714	0.526786	0.794643	0.794643	0.785714	0.633929	0.794643	0.794643	0.884615	0.538462	0.884615	0.884615	0.884615	0.538462	0.884615	0.884615	6.35724	6.35724	-0.0403871	-0.0403871	6.30617	6.30617	0.0406419	0.0406419	-0.0204993	-0.0204993	-1.10537	-1.10537	-0.0320253	-0.0320253
Plasma	Eotaxin3	112	26	0.894574	0.469609	0.890797	0.894918	0.895433	0.551511	0.893544	0.899382	40.5	9.30865	-1.79765	-2.00077	-1.92805	-1.47204	-1.89206	-2.01624	0.785714	0.401786	0.803571	0.776786	0.785714	0.178571	0.803571	0.776786	0.884615	0.692308	0.884615	0.923077	0.884615	0.961538	0.884615	0.923077	6.23881	6.23881	-0.0880438	-0.0880438	6.1949	6.1949	0.0952926	0.0952926	-0.0204993	-0.0204993	-0.931798	-0.931798	-0.063485	-0.063485
Plasma	FABP3	112	26	0.894574	0.599588	0.895261	0.898008	0.895433	0.586538	0.898008	0.899725	40.5	3535.21	-1.91661	-1.54532	-1.92805	-1.41325	-1.94398	-1.64384	0.785714	0.696429	0.785714	0.794643	0.785714	0.714286	0.785714	0.785714	0.884615	0.538462	0.884615	0.846154	0.884615	0.5	0.884615	0.846154	4.48563	4.48563	0.0164585	0.0164585	4.51151	4.51151	0.0665298	0.0665298	-0.0204993	-0.0204993	0.1534	0.1534	-0.0668654	-0.0668654
Plasma	Factor7	106	26	0.889514	0.609216	0.899492	0.897315	0.891147	0.599057	0.898766	0.897678	40.5	1181095	-1.7894	-2.31332	-2.00391	-1.50414	-1.89879	-2.44799	0.773585	0.490566	0.764151	0.707547	0.764151	0.415094	0.764151	0.688679	0.884615	0.807692	0.923077	0.961538	0.884615	0.846154	0.923077	1	4.17924	4.17924	0.238122	0.238122	4.41097	4.41097	-0.0542985	-0.0542985	-0.0375325	-0.0375325	0.119346	0.119346	0.0182926	0.0182926
Plasma	GFAPAverage	95	23	0.898169	0.883295	0.915789	0.918078	0.897025	0.881922	0.914874	0.917162	41.5	162.694	-1.41225	-1.04278	-1.91879	-1.22256	-0.724909	-0.844874	0.768421	0.873684	0.842105	0.894737	0.768421	0.873684	0.905263	0.894737	0.913043	0.782609	0.869565	0.826087	0.913043	0.782609	0.826087	0.826087	0.299962	0.299962	0.392828	0.392828	0.648555	0.648555	0.0513347	0.0513347	0.0256979	0.0256979	0.0249821	0.0249821	0.0200075	0.0200075
Plasma	I309	112	26	0.894574	0.559409	0.895261	0.894918	0.895433	0.537088	0.895948	0.896291	40.5	5.91485	-1.90595	-1.8458	-1.92805	-1.62669	-1.82721	-1.85577	0.785714	0.633929	0.794643	0.794643	0.785714	0.178571	0.794643	0.794643	0.884615	0.538462	0.884615	0.884615	0.884615	0.961538	0.884615	0.884615	4.73993	4.73993	0.0162413	0.0162413	4.74143	4.74143	-0.0080772	-0.0080772	-0.0204993	-0.0204993	0.250711	0.250711	-0.0162575	-0.0162575
Plasma	IL10	112	26	0.894574	0.569883	0.894918	0.892514	0.895433	0.584306	0.895604	0.894918	40.5	0.5281	-1.82186	-2.24737	-1.92805	-1.36224	-1.91824	-2.01988	0.785714	0.348214	0.794643	0.75	0.785714	0.714286	0.794643	0.776786	0.884615	0.807692	0.884615	0.923077	0.884615	0.5	0.884615	0.884615	4.61796	4.61796	0.00807349	0.00807349	4.60504	4.60504	-0.055793	-0.055793	-0.0204993	-0.0204993	-0.15908	-0.15908	-0.0160504	-0.0160504
Plasma	IL18	112	26	0.894574	0.504464	0.896291	0.894918	0.895433	0.531593	0.898008	0.898695	40.5	95.924	-1.56878	-2.35111	-1.92805	-1.48127	-2.43245	-2.38394	0.785714	0.5	0.803571	0.732143	0.785714	0.375	0.705357	0.714286	0.884615	0.615385	0.846154	0.923077	0.884615	0.769231	0.961538	0.961538	5.79538	5.79538	0.040902	0.040902	5.82646	5.82646	-0.0326994	-0.0326994	-0.0204993	-0.0204993	-0.324294	-0.324294	-0.0412343	-0.0412343
Plasma	IL5	111	26	0.893624	0.676715	0.891892	0.905752	0.89553	0.655232	0.893971	0.90991	40.5	0.30945	-2.23951	-2.14948	-2.02776	-1.5063	-2.43452	-2.37919	0.783784	0.747748	0.756757	0.774775	0.774775	0.594595	0.711712	0.72973	0.884615	0.576923	0.923077	0.923077	0.884615	0.692308	0.961538	0.961538	3.28453	3.28453	-0.0402067	-0.0402067	3.23774	3.23774	0.328004	0.328004	-0.0453387	-0.0453387	0.256539	0.256539	-0.0482942	-0.0482942
Plasma	IL6	112	26	0.894574	0.567479	0.895948	0.897321	0.895433	0.541209	0.897321	0.896635	40.5	1.4917	-2.30631	-2.44879	-1.92805	-1.41328	-2.42117	-2.44814	0.785714	0.866071	0.741071	0.6875	0.785714	0.785714	0.714286	0.696429	0.884615	0.307692	0.923077	0.961538	0.884615	0.384615	0.961538	0.961538	4.68102	4.68102	0.033096	0.033096	4.72411	4.72411	0.0339651	0.0339651	-0.0204993	-0.0204993	0.287929	0.287929	-0.0337581	-0.0337581
Plasma	IL7	112	26	0.894574	0.556319	0.895948	0.895948	0.895433	0.548764	0.896978	0.896635	40.5	3.0868	-2.20939	-2.21054	-1.92805	-1.72593	-1.81845	-1.82171	0.785714	0.732143	0.758929	0.758929	0.785714	0.1875	0.794643	0.794643	0.884615	0.423077	0.923077	0.923077	0.884615	0.961538	0.884615	0.884615	4.84632	4.84632	0.0321777	0.0321777	4.84052	4.84052	0	0	-0.0204993	-0.0204993	0.0852079	0.0852079	-0.0240553	-0.0240553
Plasma	NfL	111	26	0.893798	0.87474	0.907138	0.904712	0.894664	0.883056	0.90991	0.906791	40.5	15.35	-1.48638	-1.35281	-1.9222	-1.49203	-1.6045	-1.47636	0.783784	0.900901	0.828829	0.828829	0.783784	0.873874	0.81982	0.81982	0.884615	0.769231	0.884615	0.884615	0.884615	0.807692	0.884615	0.884615	0.393917	0.393917	0.317476	0.317476	0.673433	0.673433	-0.0571088	-0.0571088	-0.0205665	-0.0205665	-0.161944	-0.161944	-0.0676551	-0.0676551
Plasma	NT1tauAverage	96	22	0.893939	0.677083	0.892992	0.917614	0.898438	0.661458	0.897254	0.918087	41.5	5.452	-1.76152	-2.35489	-1.89191	-1.38069	-0.86602	-2.42479	0.78125	0.822917	0.78125	0.760417	0.78125	0.770833	0.895833	0.75	0.863636	0.545455	0.863636	0.954545	0.863636	0.590909	0.772727	0.954545	2.69742	2.69742	-0.0186081	-0.0186081	2.63386	2.63386	0.532972	0.532972	-0.0941481	-0.0941481	0.149273	0.149273	-0.0810197	-0.0810197
Plasma	PPY	66	15	0.892929	0.521212	0.893939	0.894949	0.90202	0.605051	0.907071	0.905051	43	167.713	-0.605308	-2.53787	-1.18224	-1.64889	-0.922112	-0.948313	0.757576	0.333333	0.909091	0.712121	0.863636	0.5	0.909091	0.893939	0.866667	0.866667	0.733333	0.933333	0.8	0.8	0.8	0.8	4.2569	4.2569	0.017409	0.017409	4.43957	4.43957	0.0172803	0.0172803	-0.162287	-0.162287	-0.784092	-0.784092	-0.232375	-0.232375
Plasma	Ptau217NormalisedMean	80	15	0.9225	0.86	0.950833	0.955	0.92625	0.826667	0.951667	0.959167	42.5	0.486008	-3.27918	-3.06966	-1.71748	-1.72006	-1.15286	-2.8414	0.75	0.825	0.7375	0.775	0.8	0.875	0.9125	0.7875	0.933333	0.866667	1	1	0.933333	0.866667	0.866667	1	1.00147	1.00147	0.703441	0.703441	1.52531	1.52531	0.122033	0.122033	-0.0861795	-0.0861795	0.334299	0.334299	-0.0236799	-0.0236799
Plasma	SAA	112	26	0.894574	0.549107	0.894231	0.895261	0.895433	0.536745	0.895261	0.896635	40.5	5476584	-2.20263	-2.20214	-1.92805	-1.38264	-2.30772	-2.30889	0.785714	0.526786	0.758929	0.758929	0.785714	0.419643	0.723214	0.723214	0.884615	0.692308	0.923077	0.923077	0.884615	0.769231	0.961538	0.961538	5.16552	5.16552	-0.00813034	-0.00813034	5.15284	5.15284	0.0242484	0.0242484	-0.0204993	-0.0204993	0.146838	0.146838	-0.0244501	-0.0244501
Plasma	sICAM1	112	26	0.894574	0.522321	0.902816	0.897321	0.895433	0.498626	0.90522	0.896978	40.5	357170	-2.35935	-2.39171	-1.92805	-1.46582	-0.536544	-0.757298	0.785714	0.571429	0.714286	0.669643	0.785714	0.464286	0.901786	0.883929	0.884615	0.576923	0.961538	0.961538	0.884615	0.692308	0.769231	0.769231	5.48029	5.48029	0.200995	0.200995	5.65678	5.65678	-0.133453	-0.133453	-0.0204993	-0.0204993	0.267708	0.267708	-0.0614685	-0.0614685
Plasma	sVCAM1	112	26	0.894574	0.556319	0.897665	0.897665	0.895433	0.553228	0.899038	0.899038	40.5	444320	-2.29008	-2.29081	-1.92805	-1.46366	-2.40657	-2.41342	0.785714	0.375	0.758929	0.758929	0.785714	0.607143	0.732143	0.732143	0.884615	0.846154	0.923077	0.923077	0.884615	0.576923	0.961538	0.961538	5.29624	5.29624	0.0741098	0.0741098	5.36553	5.36553	0	0	-0.0204993	-0.0204993	0.0373664	0.0373664	-0.033534	-0.033534
Plasma	TARC	112	26	0.894574	0.538118	0.894918	0.891484	0.895433	0.540865	0.897665	0.895948	40.5	197.489	-1.83234	-1.80295	-1.92805	-1.48588	-1.93839	-1.90028	0.785714	0.535714	0.794643	0.794643	0.785714	0.660714	0.785714	0.785714	0.884615	0.615385	0.884615	0.884615	0.884615	0.5	0.884615	0.884615	5.18845	5.18845	0.0080697	0.0080697	5.19826	5.19826	-0.0766908	-0.0766908	-0.0204993	-0.0204993	-0.0294957	-0.0294957	-0.0646562	-0.0646562
Plasma	Tau	111	26	0.893624	0.716043	0.894317	0.911642	0.894491	0.637214	0.899168	0.912682	40.5	2.73	-1.86089	-2.31936	-1.92442	-1.48239	-0.934084	-2.43961	0.783784	0.747748	0.774775	0.747748	0.783784	0.594595	0.891892	0.711712	0.884615	0.692308	0.884615	0.923077	0.884615	0.769231	0.769231	0.961538	2.85115	2.85115	0.0158761	0.0158761	2.8246	2.8246	0.410526	0.410526	-0.0205095	-0.0205095	1.00822	1.00822	-0.109649	-0.109649
Plasma	TenacinC	106	26	0.889514	0.580189	0.896952	0.898766	0.891147	0.565856	0.894775	0.892598	40.5	47896.6	-1.85556	-2.06324	-2.00391	-1.25611	-2.03997	-2.09996	0.773585	0.915094	0.792453	0.745283	0.764151	0.820755	0.754717	0.735849	0.884615	0.307692	0.923077	0.961538	0.884615	0.384615	0.961538	0.961538	4.08715	4.08715	0.175653	0.175653	4.23386	4.23386	0.0447884	0.0447884	-0.0375325	-0.0375325	0.14947	0.14947	0.0530089	0.0530089
Plasma	TNFA	112	26	0.894574	0.52421	0.897665	0.894918	0.895433	0.511848	0.898008	0.896291	40.5	2.7908	-2.28527	-1.91439	-1.92805	-1.46166	-1.85791	-1.83675	0.785714	0.580357	0.758929	0.785714	0.785714	0.473214	0.785714	0.785714	0.884615	0.576923	0.923077	0.884615	0.884615	0.653846	0.884615	0.884615	5.32831	5.32831	0.0742516	0.0742516	5.39423	5.39423	-0.0658319	-0.0658319	-0.0204993	-0.0204993	0.14183	0.14183	-0.00837404	-0.00837404
Purdue	dhspp	131	31	0.895715	0.660921	0.89904	0.899532	0.896085	0.659443	0.900517	0.900025	40.5	5.5	-2.02558	-1.99389	-1.89851	-1.16931	-2.06125	-2.0198	0.78626	0.725191	0.770992	0.78626	0.78626	0.725191	0.763359	0.770992	0.903226	0.516129	0.903226	0.903226	0.903226	0.516129	0.903226	0.903226	3.81515	3.81515	0.0826884	0.0826884	3.91086	3.91086	0.0123849	0.0123849	-0.00898887	-0.00898887	0.0191136	0.0191136	-0.0381069	-0.0381069
Purdue	nhspp	129	31	0.894974	0.643536	0.90085	0.90185	0.895349	0.645911	0.9011	0.903101	40.5	5.5	-1.98073	-2.12039	-1.87923	-1.09923	-2.11675	-2.07433	0.782946	0.72093	0.775194	0.751938	0.782946	0.829457	0.75969	0.767442	0.903226	0.483871	0.903226	0.935484	0.903226	0.387097	0.903226	0.903226	3.85326	3.85326	0.149884	0.149884	4.02176	4.02176	0.027001	0.027001	-0.00911478	-0.00911478	-0.0288945	-0.0288945	-0.00679701	-0.00679701
Reiss	aggsum	134	33	0.882858	0.561398	0.894052	0.894279	0.882858	0.556988	0.893939	0.893487	40.5	1.5	-1.92473	-1.93297	-1.76615	-0.979605	-1.89716	-1.90543	0.783582	0.947761	0.768657	0.768657	0.783582	0.955224	0.768657	0.768657	0.878788	0.181818	0.909091	0.909091	0.878788	0.181818	0.909091	0.909091	6.18066	6.18066	0.278172	0.278172	6.63553	6.63553	0.00599832	0.00599832	0	0	0.0672826	0.0672826	0.00297846	0.00297846
Reiss	autsum	134	33	0.882858	0.575871	0.887381	0.894166	0.882858	0.591814	0.88806	0.894166	40.5	0.5	-1.88887	-1.97062	-1.76615	-1.42207	-1.85797	-1.89685	0.783582	0.850746	0.761194	0.768657	0.783582	0.850746	0.768657	0.768657	0.878788	0.30303	0.909091	0.909091	0.878788	0.30303	0.909091	0.909091	5.80764	5.80764	0.104698	0.104698	5.83613	5.83613	0.158754	0.158754	0	0	-0.245471	-0.245471	-0.0154255	-0.0154255
Reiss	reissav	134	33	0.882858	0.677295	0.901854	0.897784	0.882858	0.672433	0.901967	0.898575	40.5	0.5	-1.98535	-2.05528	-1.76615	-1.56269	-2.00965	-2.05804	0.783582	0.746269	0.768657	0.738806	0.783582	0.746269	0.768657	0.738806	0.878788	0.606061	0.939394	0.939394	0.878788	0.606061	0.939394	0.939394	3.60676	3.60676	0.48667	0.48667	4.12706	4.12706	-0.113695	-0.113695	0	0	0.0678714	0.0678714	-0.00322324	-0.00322324
Reiss	reissdepb	134	33	0.882858	0.630823	0.900611	0.899028	0.882858	0.651967	0.899367	0.89801	40.5	0.5	-2.03678	-2.04798	-1.76615	-1.30649	-2.31177	-1.97539	0.783582	0.791045	0.761194	0.761194	0.783582	0.843284	0.738806	0.768657	0.878788	0.454545	0.909091	0.909091	0.878788	0.424242	0.939394	0.909091	4.38568	4.38568	0.43896	0.43896	4.8247	4.8247	-0.041121	-0.041121	0	0	-0.300164	-0.300164	0.0316762	0.0316762
Reiss	reissdepp	134	33	0.882858	0.619742	0.905812	0.906264	0.882858	0.628562	0.905812	0.907847	40.5	0.5	-2.14946	-2.23581	-1.76615	-1.47143	-2.17651	-2.23675	0.783582	0.574627	0.738806	0.731343	0.783582	0.604478	0.738806	0.738806	0.878788	0.606061	0.939394	0.969697	0.878788	0.606061	0.969697	0.969697	4.23284	4.23284	0.583956	0.583956	4.76932	4.76932	0.0125716	0.0125716	0	0	-0.11481	-0.11481	0	0
Reiss	reissdpb	134	33	0.882858	0.566712	0.896766	0.896992	0.882858	0.572592	0.896427	0.895522	40.5	1.5	-2.08312	-2.14137	-1.76615	-0.950645	-2.00999	-2.15627	0.783582	0.88806	0.738806	0.731343	0.783582	0.902985	0.738806	0.731343	0.878788	0.272727	0.939394	0.939394	0.878788	0.272727	0.939394	0.939394	5.31779	5.31779	0.341817	0.341817	5.67824	5.67824	0.00582481	0.00582481	0	0	-0.0784716	-0.0784716	0.00861804	0.00861804
Reiss	reissparan	134	33	0.882858	0.622795	0.892243	0.892243	0.882858	0.636816	0.891904	0.891904	40.5	0.5	-1.79172	-1.79246	-1.76615	-1.4363	-1.80631	-1.80608	0.783582	0.88806	0.776119	0.776119	0.783582	0.88806	0.776119	0.776119	0.878788	0.363636	0.878788	0.878788	0.878788	0.363636	0.878788	0.878788	4.85028	4.85028	0.230814	0.230814	5.16936	5.16936	0	0	0	0	-0.212915	-0.212915	0.0087681	0.0087681
Reiss	reisspsy	134	33	0.882858	0.597806	0.885685	0.885685	0.882858	0.601312	0.886703	0.887155	40.5	0.5	-1.81058	-1.80951	-1.76615	-1.44547	-1.82276	-1.82266	0.783582	0.828358	0.776119	0.776119	0.783582	0.828358	0.776119	0.776119	0.878788	0.363636	0.878788	0.878788	0.878788	0.363636	0.878788	0.878788	5.17617	5.17617	0.0673126	0.0673126	5.26908	5.26908	0	0	0	0	-0.0504034	-0.0504034	-0.0246609	-0.0246609
ReissTot	reisstot	134	33	0.882858	0.661692	0.906038	0.906716	0.882858	0.671755	0.903777	0.904229	40.5	5.5	-2.12844	-2.14126	-1.76615	-1.00378	-2.08738	-2.1005	0.783582	0.910448	0.746269	0.738806	0.783582	0.925373	0.746269	0.738806	0.878788	0.393939	0.939394	0.939394	0.878788	0.363636	0.939394	0.939394	3.48674	3.48674	0.596718	0.596718	4.00558	4.00558	0.0195482	0.0195482	0	0	-0.130325	-0.130325	0.0643702	0.0643702
Tinetti	tbaba	129	28	0.890365	0.675664	0.90933	0.908223	0.890919	0.701274	0.911545	0.911268	40.5	11.5	-2.30077	-2.44354	-1.96046	-1.6565	-2.63845	-2.61488	0.782946	0.821705	0.736434	0.713178	0.782946	0.821705	0.682171	0.682171	0.892857	0.535714	0.928571	0.964286	0.892857	0.535714	1	1	3.56965	3.56965	0.47062	0.47062	4.08613	4.08613	-0.0309579	-0.0309579	-0.0125075	-0.0125075	-0.360865	-0.360865	-0.0624965	-0.0624965
VerbalFluency	vfannepraw	133	31	0.880548	0.606961	0.878487	0.885278	0.880669	0.60781	0.879214	0.888188	40.5	3.5	-1.58415	-1.96945	-1.81794	-1.30758	-1.6633	-2.02039	0.781955	0.616541	0.796992	0.781955	0.781955	0.654135	0.789474	0.766917	0.870968	0.580645	0.806452	0.870968	0.870968	0.580645	0.806452	0.870968	4.45597	4.45597	-0.045428	-0.045428	4.37612	4.37612	0.148561	0.148561	-0.00272767	-0.00272767	-0.0111355	-0.0111355	-0.0157365	-0.0157365
VerbalFluency	vfanneprep	133	31	0.880548	0.51528	0.887824	0.890007	0.880669	0.538685	0.888431	0.890371	40.5	2.5	-1.90777	-1.92681	-1.81794	-1.07669	-1.90827	-1.92588	0.781955	0.954887	0.766917	0.766917	0.781955	0.984962	0.766917	0.766917	0.870968	0.0967742	0.870968	0.903226	0.870968	0.0967742	0.870968	0.903226	6.41431	6.41431	0.173695	0.173695	6.78103	6.78103	0.0559159	0.0559159	-0.00272767	-0.00272767	-0.320426	-0.320426	-0.0155452	-0.0155452
VerbalFluency	vftotnepnoc	133	31	0.880548	0.498666	0.880669	0.881882	0.880669	0.526922	0.882246	0.882003	40.5	0.5	-1.76095	-2.03389	-1.81794	-1.63752	-2.0962	-2.01014	0.781955	0.0300752	0.781955	0.766917	0.781955	0.270677	0.75188	0.766917	0.870968	1	0.83871	0.870968	0.870968	0.806452	0.870968	0.870968	8.92422	8.92422	0.00273369	0.00273369	8.95499	8.95499	0.0271311	0.0271311	-0.00272767	-0.00272767	-0.543157	-0.543157	-0.0358279	-0.0358279
VerbalFluency	vftotnepraw	133	31	0.880548	0.621028	0.878365	0.884671	0.880669	0.617754	0.878123	0.886127	40.5	10.5	-1.71135	-1.87577	-1.81794	-1.6463	-1.78297	-1.91262	0.781955	0.428571	0.789474	0.781955	0.781955	0.451128	0.781955	0.781955	0.870968	0.806452	0.83871	0.870968	0.870968	0.774194	0.83871	0.870968	4.29733	4.29733	-0.0482184	-0.0482184	4.22083	4.22083	0.137977	0.137977	-0.00272767	-0.00272767	0.0441939	0.0441939	0.00526931	0.00526931
VerbalFluency	vftotneprep	133	31	0.880548	0.495028	0.882246	0.890735	0.880669	0.532258	0.882488	0.89025	40.5	2.5	-1.83791	-2.09669	-1.81794	-1.17823	-1.83798	-2.13114	0.781955	0.932331	0.781955	0.736842	0.781955	0.954887	0.781955	0.729323	0.870968	0.129032	0.870968	0.903226	0.870968	0.129032	0.870968	0.903226	6.29751	6.29751	0.0390897	0.0390897	6.40514	6.40514	0.204088	0.204088	-0.00272767	-0.00272767	-0.477152	-0.477152	-0.00573767	-0.00573767
VMI	rsvmi	132	31	0.891007	0.661779	0.895528	0.894795	0.893328	0.660435	0.895894	0.89565	40.5	17.5	-1.79801	-2.13746	-1.91354	-1.62781	-1.80727	-1.79364	0.780303	0.416667	0.787879	0.75	0.780303	0.416667	0.787879	0.780303	0.903226	0.903226	0.903226	0.935484	0.903226	0.903226	0.903226	0.903226	4.24235	4.24235	0.111623	0.111623	4.40428	4.40428	-0.0186293	-0.0186293	-0.056154	-0.056154	0.0208597	0.0208597	-0.00936984	-0.00936984
[truncated: 96 more columns]

## Sheet: STable 4 CogStable-Impaired
Measure	Variable	CS	Imp	A_AUC	B_AUC	AB_AUC	AxB_AUC	Ae4_AUC	Be4_AUC	ABe4_AUC	AxBe4_AUC	A_Thresh	B_Thresh	AB_Thresh	AxB_Thresh	Ae4_Thresh	Be4_Thresh	ABe4_Thresh	AxBe4_Thresh	A_Spec	B_Spec	AB_Spec	AxB_Spec	Ae4_Spec	Be4_Spec	ABe4_Spec	AxBe4_Spec	A_Sens	B_Sens	AB_Sens	AxB_Sens	Ae4_Sens	Be4_Sens	ABe4_Sens	AxBe4_Sens	AB_Delong	AB_Delong_MFDR	ABA_Delong	ABA_Delong_MFDR	ABB_Delong	ABB_Delong_MFDR	AxBAB_Delong	AxBAB_Delong_MFDR	Ae4_Delong	Ae4_Delong_MFDR	Be4_Delong	Be4_Delong_MFDR	ABe4_Delong	ABe4_Delong_MFDR
Block	exbd	350	101	0.867878	0.780764	0.909123	0.908303	0.87488	0.792999	0.912871	0.912192	44.5	9.5	-1.28752	-1.27861	-1.37121	-0.960911	-1.49351	-1.4502	0.688571	0.902857	0.831429	0.831429	0.754286	0.885714	0.8	0.8	0.920792	0.594059	0.821782	0.821782	0.851485	0.60396	0.861386	0.861386	2.59865	2.59865	1.86199	1.86199	3.96719	3.96719	-0.0401069	-0.0401069	-0.292499	-0.292499	-0.303297	-0.303297	-0.186078	-0.186078
Block	wisbd	347	99	0.868003	0.772975	0.887157	0.886982	0.874101	0.777297	0.892513	0.892833	44.5	3.5	-1.97282	-1.5167	-1.37427	-0.798688	-1.74539	-1.17716	0.691643	0.818444	0.668588	0.740634	0.757925	0.798271	0.708934	0.778098	0.919192	0.666667	0.959596	0.89899	0.848485	0.686869	0.909091	0.838384	2.78774	2.78774	0.826715	0.826715	3.40527	3.40527	-0.007751	-0.007751	-0.25278	-0.25278	-0.103731	-0.103731	-0.24025	-0.24025
BlockSum	hwrssum	347	99	0.868003	0.786278	0.899063	0.899063	0.874101	0.794967	0.902701	0.903429	44.5	13.5	-1.81433	-1.87829	-1.37427	-0.661186	-1.68345	-1.91907	0.691643	0.864553	0.720461	0.706052	0.757925	0.884726	0.743516	0.708934	0.919192	0.626263	0.929293	0.929293	0.848485	0.626263	0.888889	0.929293	2.39497	2.39497	1.36118	1.36118	3.38425	3.38425	0	0	-0.25278	-0.25278	-0.209223	-0.209223	-0.169288	-0.169288
CatsDogs	nencd	334	80	0.865045	0.627826	0.878743	0.87893	0.873559	0.667122	0.88329	0.885236	44.5	0.5	-1.83825	-1.37702	-1.51194	-1.73932	-1.61709	-1.70034	0.691617	0.886228	0.712575	0.784431	0.754491	0.697605	0.751497	0.745509	0.925	0.35	0.9	0.825	0.8625	0.5875	0.875	0.8875	6.88622	6.88622	0.544484	0.544484	7.34933	7.34933	0.0075372	0.0075372	-0.331118	-0.331118	-0.889765	-0.889765	-0.181443	-0.181443
CatsDogs	nescd	324	71	0.867545	0.784494	0.906755	0.90493	0.875391	0.802534	0.913624	0.912189	44.5	3.5	-1.97834	-0.865497	-1.52901	-1.6144	-1.35395	-1.30591	0.703704	0.796296	0.75	0.882716	0.771605	0.820988	0.848765	0.83642	0.929577	0.71831	0.887324	0.746479	0.859155	0.704225	0.816901	0.816901	2.26493	2.26493	1.59521	1.59521	3.43876	3.43876	-0.0790586	-0.0790586	-0.295899	-0.295899	-0.408336	-0.408336	-0.302444	-0.302444
CatsDogs	ttncd	334	80	0.865045	0.761527	0.887874	0.886639	0.873559	0.779397	0.892028	0.891954	44.5	19.8	-1.59283	-1.59806	-1.51194	-1.33993	-1.8352	-1.82778	0.691617	0.826347	0.781437	0.781437	0.754491	0.829341	0.733533	0.733533	0.925	0.6125	0.8375	0.8375	0.8625	0.6125	0.9	0.9	2.80529	2.80529	0.922552	0.922552	3.47744	3.47744	-0.0513982	-0.0513982	-0.331118	-0.331118	-0.410143	-0.410143	-0.17293	-0.17293
CatsDogs	ttscd	325	69	0.864883	0.696722	0.87913	0.878774	0.873935	0.721806	0.888495	0.888094	44.5	28.45	-2.00931	-2.02975	-1.54776	-1.31852	-1.19686	-1.14222	0.704615	0.778462	0.732308	0.726154	0.769231	0.803077	0.827692	0.824615	0.927536	0.550725	0.956522	0.956522	0.855072	0.565217	0.811594	0.811594	4.10082	4.10082	0.55327	0.55327	4.50658	4.50658	-0.0143148	-0.0143148	-0.337859	-0.337859	-0.507688	-0.507688	-0.37252	-0.37252
CSF	AB40	25	14	0.707143	0.665714	0.765714	0.777143	0.748571	0.665714	0.754286	0.774286	53.5	12149	-1.01384	0.498369	0.756235	-0.940359	-0.154057	0.268875	0.8	0.56	0.52	0.96	1	0.44	0.88	0.96	0.5	0.857143	0.928571	0.5	0.357143	0.928571	0.571429	0.5	0.33706	0.33706	0.495089	0.495089	0.831582	0.831582	0.100165	0.100165	-0.35197	-0.35197	0	0	0.0971594	0.0971594
CSF	AB42	25	14	0.707143	0.821429	0.83	0.83	0.748571	0.83	0.852857	0.852857	53.5	566.5	-1.14582	-1.20179	0.756235	-0.796404	-1.43751	-1.0172	0.8	0.6	0.6	0.6	1	0.68	0.56	0.72	0.5	0.928571	1	1	0.357143	0.857143	1	0.857143	-1.0472	-1.0472	1.14499	1.14499	0.0914701	0.0914701	0	0	-0.35197	-0.35197	-0.0905671	-0.0905671	-0.258626	-0.258626
CSF	AB4240	25	14	0.707143	0.737143	0.788571	0.788571	0.748571	0.754286	0.808571	0.811429	53.5	0.050885	-1.27825	-1.26222	0.756235	-0.26814	-1.57867	-1.57707	0.8	0.48	0.52	0.52	1	0.8	0.52	0.52	0.5	0.928571	0.928571	0.928571	0.357143	0.714286	1	1	-0.255752	-0.255752	0.722864	0.722864	0.473311	0.473311	0	0	-0.35197	-0.35197	-0.151734	-0.151734	-0.198262	-0.198262
CSF	NeurograninMean	22	14	0.727273	0.616883	0.730519	0.795455	0.748377	0.623377	0.785714	0.785714	53.5	3510	-0.101196	-0.104278	0.434269	-0.449824	-1.01776	-0.888687	0.863636	0.454545	0.818182	0.863636	0.954545	0.681818	0.545455	0.590909	0.5	0.857143	0.642857	0.642857	0.428571	0.571429	0.928571	0.857143	0.850659	0.850659	0.0264434	0.0264434	0.872314	0.872314	0.560462	0.560462	-0.175722	-0.175722	-0.0475338	-0.0475338	-0.476151	-0.476151
CSF	NfLMean	25	14	0.707143	0.837143	0.737143	0.737143	0.748571	0.737143	0.765714	0.788571	53.5	817	-0.646477	-0.147411	0.756235	-1.09799	-0.748402	-1.16047	0.8	0.64	0.64	0.8	1	0.44	0.72	0.52	0.5	1	0.785714	0.642857	0.357143	1	0.714286	0.928571	-1.21416	-1.21416	0.252147	0.252147	-0.954451	-0.954451	0	0	-0.35197	-0.35197	0.959426	0.959426	-0.250908	-0.250908
CSF	pTau181	25	14	0.707143	0.762857	0.765714	0.777143	0.748571	0.742857	0.791429	0.825714	53.5	95.05	-0.596244	-0.768143	0.756235	-0.67055	-0.355028	-0.0910243	0.8	0.84	0.72	0.64	1	0.76	0.8	0.84	0.5	0.642857	0.714286	0.857143	0.357143	0.714286	0.714286	0.714286	-0.477634	-0.477634	0.504188	0.504188	0.0255968	0.0255968	0.105338	0.105338	-0.35197	-0.35197	0.170488	0.170488	-0.23622	-0.23622
CSF	SNAP25Mean	22	14	0.727273	0.644481	0.756494	0.769481	0.748377	0.633117	0.782468	0.795455	53.5	3.95	-0.589059	-0.0779614	0.434269	-0.704739	-0.876943	0.649497	0.863636	0.5	0.681818	0.818182	0.954545	0.454545	0.636364	1	0.5	0.857143	0.785714	0.642857	0.428571	0.928571	0.857143	0.5	0.6514	0.6514	0.246541	0.246541	0.906855	0.906855	0.11337	0.11337	-0.175722	-0.175722	0.0856047	0.0856047	-0.231832	-0.231832
CSF	tTau	25	14	0.707143	0.651429	0.725714	0.714286	0.748571	0.648571	0.765714	0.765714	53.5	651.5	-0.227269	-0.192796	0.756235	-0.676943	-0.627107	-0.62903	0.8	0.72	0.84	0.84	1	0.68	0.72	0.72	0.5	0.642857	0.571429	0.571429	0.357143	0.642857	0.714286	0.714286	0.433511	0.433511	0.153296	0.153296	0.577418	0.577418	-0.0933866	-0.0933866	-0.35197	-0.35197	0.0211585	0.0211585	-0.341693	-0.341693
CSF	VILIP1Mean	22	14	0.727273	0.383117	0.727273	0.75974	0.748377	0.61039	0.775974	0.756494	53.5	184.5	-0.0883852	0.023595	0.434269	0.189123	-0.742051	0.784472	0.863636	0.590909	0.818182	0.818182	0.954545	1	0.636364	1	0.5	0.5	0.571429	0.642857	0.428571	0.285714	0.785714	0.428571	2.67975	2.67975	0	0	2.66159	2.66159	0.268725	0.268725	-0.175722	-0.175722	-1.60899	-1.60899	-0.412895	-0.412895
CSF	YKL40Mean	25	14	0.707143	0.731429	0.731429	0.722857	0.748571	0.747143	0.771429	0.785714	53.5	283	-0.427194	-0.389594	0.756235	-0.665689	-1.16614	-0.858146	0.8	0.96	0.76	0.76	1	0.76	0.52	0.68	0.5	0.5	0.642857	0.714286	0.357143	0.785714	0.928571	0.857143	-0.198306	-0.198306	0.201823	0.201823	0	0	-0.0709006	-0.0709006	-0.35197	-0.35197	-0.128254	-0.128254	-0.348597	-0.348597
CuedRecall	crs	278	54	0.881695	0.690814	0.898015	0.90028	0.885791	0.697908	0.903944	0.904343	42.5	9.5	-2.325	-1.50104	-1.64075	-1.38407	-2.23386	-2.26616	0.665468	0.834532	0.701439	0.830935	0.784173	0.791367	0.733813	0.726619	0.962963	0.518519	0.925926	0.796296	0.851852	0.592593	0.907407	0.907407	3.88171	3.88171	0.563459	0.563459	4.19221	4.19221	0.0783501	0.0783501	-0.140936	-0.140936	-0.11125	-0.11125	-0.208	-0.208
CuedRecall	frs	278	54	0.881695	0.871669	0.933553	0.933953	0.885791	0.872002	0.934985	0.934919	42.5	12.5	-0.816137	-0.8598	-1.64075	-1.46603	-2.00138	-1.99912	0.665468	0.870504	0.920863	0.920863	0.784173	0.856115	0.809353	0.809353	0.962963	0.722222	0.796296	0.796296	0.851852	0.759259	0.925926	0.925926	0.297602	0.297602	1.99903	1.99903	1.96324	1.96324	0.017375	0.017375	-0.140936	-0.140936	-0.00870987	-0.00870987	-0.0615479	-0.0615479
CuedRecall	ticr	278	53	0.879598	0.834023	0.921169	0.921237	0.883636	0.83287	0.925445	0.925512	42.5	6.5	-1.80121	-1.62133	-1.64378	-1.54328	-1.93076	-1.98149	0.665468	0.910072	0.827338	0.834532	0.784173	0.895683	0.794964	0.78777	0.962264	0.679245	0.849057	0.830189	0.849057	0.679245	0.924528	0.924528	1.15615	1.15615	1.56143	1.56143	2.30609	2.30609	0.00280755	0.00280755	-0.137136	-0.137136	0.0237071	0.0237071	-0.177482	-0.177482
CuedRecall	tifr	278	53	0.879598	0.602959	0.881838	0.881023	0.883636	0.598989	0.891102	0.891374	42.5	0.5	-2.4709	-2.47698	-1.64378	-1.91382	-1.41453	-1.5418	0.665468	0.510791	0.669065	0.669065	0.784173	0.402878	0.809353	0.794964	0.962264	0.679245	0.962264	0.962264	0.849057	0.773585	0.830189	0.849057	6.14406	6.14406	0.0775956	0.0775956	6.19616	6.19616	-0.0281557	-0.0281557	-0.137136	-0.137136	0.0692884	0.0692884	-0.318101	-0.318101
CuedRecallSum	trs	278	54	0.881695	0.87893	0.935552	0.935285	0.885791	0.875866	0.937084	0.93715	42.5	26.5	-1.44593	-1.44891	-1.64075	-1.27827	-1.64448	-2.07521	0.665468	0.899281	0.888489	0.884892	0.784173	0.920863	0.863309	0.809353	0.962963	0.722222	0.851852	0.851852	0.851852	0.703704	0.87037	0.925926	0.0811269	0.0811269	2.09374	2.09374	1.78287	1.78287	-0.0117948	-0.0117948	-0.140936	-0.140936	0.0770204	0.0770204	-0.0681183	-0.0681183
DLD	dld1	353	108	0.870436	0.873623	0.9435	0.946412	0.877492	0.879879	0.946359	0.948458	44.5	1.5	-1.22034	-1.03521	-1.32526	-1.47491	-1.27571	-1.08208	0.691218	0.810198	0.858357	0.889518	0.756374	0.810198	0.872521	0.898017	0.925926	0.814815	0.888889	0.861111	0.851852	0.814815	0.888889	0.87037	-0.122611	-0.122611	3.7294	3.7294	3.04784	3.04784	0.193902	0.193902	-0.304723	-0.304723	-0.22116	-0.22116	-0.186704	-0.186704
DLD	dld2	353	108	0.870436	0.799969	0.90527	0.902699	0.877492	0.811746	0.911316	0.908089	44.5	2.5	-1.34754	-1.28653	-1.32526	-1.29051	-1.69039	-1.60559	0.691218	0.76204	0.784703	0.779037	0.756374	0.779037	0.728045	0.733711	0.925926	0.768519	0.87037	0.87037	0.851852	0.740741	0.944444	0.925926	2.34044	2.34044	1.61889	1.61889	3.64253	3.64253	-0.128731	-0.128731	-0.304723	-0.304723	-0.33439	-0.33439	-0.307726	-0.307726
DLD	dld3	353	108	0.870436	0.828559	0.909073	0.909598	0.877492	0.827051	0.912404	0.913322	44.5	0.5	-1.10563	-1.12913	-1.32526	-1.66	-1.72928	-1.32494	0.691218	0.668555	0.82153	0.824363	0.756374	0.74221	0.725212	0.793201	0.925926	0.87963	0.833333	0.833333	0.851852	0.787037	0.925926	0.861111	1.51728	1.51728	1.80691	1.80691	3.07585	3.07585	0.0269528	0.0269528	-0.304723	-0.304723	0.0476313	0.0476313	-0.170044	-0.170044
DLD	dld4	353	108	0.870436	0.6791	0.891433	0.88965	0.877492	0.696845	0.897689	0.896456	44.5	0.5	-1.4634	-1.35905	-1.32526	-1.58874	-1.00524	-0.811508	0.691218	0.736544	0.76204	0.756374	0.756374	0.560907	0.818697	0.824363	0.925926	0.574074	0.87037	0.87037	0.851852	0.731481	0.814815	0.805556	5.84176	5.84176	0.948405	0.948405	6.61885	6.61885	-0.0838177	-0.0838177	-0.304723	-0.304723	-0.434545	-0.434545	-0.296662	-0.296662
DLD	dld5	353	108	0.870436	0.659545	0.887341	0.887263	0.877492	0.683061	0.891761	0.891945	44.5	0.5	-1.96867	-1.96337	-1.32526	-0.858866	-1.2905	-1.295	0.691218	0.866856	0.677054	0.677054	0.756374	0.917847	0.759207	0.759207	0.925926	0.425926	0.944444	0.944444	0.851852	0.388889	0.87037	0.87037	6.7643	6.7643	0.75507	0.75507	7.43192	7.43192	-0.00363326	-0.00363326	-0.304723	-0.304723	-0.589112	-0.589112	-0.203268	-0.203268
DLD	dld6	353	108	0.870436	0.722786	0.892246	0.890148	0.877492	0.727927	0.89963	0.897899	44.5	2.5	-1.71479	-1.77043	-1.32526	-1.24142	-1.17987	-0.928841	0.691218	0.796034	0.696884	0.685552	0.756374	0.708215	0.793201	0.818697	0.925926	0.537037	0.953704	0.962963	0.851852	0.638889	0.861111	0.833333	4.62423	4.62423	0.989796	0.989796	5.43751	5.43751	-0.0998283	-0.0998283	-0.304723	-0.304723	-0.132212	-0.132212	-0.355264	-0.355264
DLD	dld7	353	108	0.870436	0.738432	0.897938	0.900299	0.877492	0.749305	0.903447	0.904706	44.5	1.5	-1.66156	-1.61832	-1.32526	-1.26054	-1.75501	-1.80114	0.691218	0.767705	0.733711	0.745042	0.756374	0.730878	0.730878	0.72238	0.925926	0.638889	0.944444	0.944444	0.851852	0.722222	0.944444	0.953704	4.17095	4.17095	1.24357	1.24357	5.1563	5.1563	0.112912	0.112912	-0.304723	-0.304723	-0.280858	-0.280858	-0.26116	-0.26116
DLD	dld8	353	108	0.870436	0.747128	0.899919	0.899735	0.877492	0.754053	0.907814	0.907447	44.5	0.5	-1.60711	-1.61284	-1.32526	-1.13943	-1.75528	-1.78369	0.691218	0.529745	0.750708	0.750708	0.756374	0.8017	0.72238	0.72238	0.925926	0.851852	0.935185	0.935185	0.851852	0.638889	0.953704	0.953704	3.98958	3.98958	1.35238	1.35238	5.10225	5.10225	-0.00898865	-0.00898865	-0.304723	-0.304723	-0.181637	-0.181637	-0.39023	-0.39023
DLDSum	dldcs	353	108	0.870436	0.884299	0.926988	0.926778	0.877492	0.882489	0.930975	0.930319	44.5	4.5	-1.29903	-1.40907	-1.32526	-1.75988	-1.08572	-1.07959	0.691218	0.747875	0.824363	0.804533	0.756374	0.753541	0.858357	0.858357	0.925926	0.851852	0.87037	0.888889	0.851852	0.861111	0.87963	0.87963	-0.610274	-0.610274	2.79666	2.79666	2.15862	2.15862	-0.0124389	-0.0124389	-0.304723	-0.304723	0.0791999	0.0791999	-0.237713	-0.237713
DLDSum	dldss	353	108	0.870436	0.807024	0.910201	0.909755	0.877492	0.808297	0.916155	0.91529	44.5	6.5	-1.64091	-1.63908	-1.32526	-0.791388	-1.67625	-1.66375	0.691218	0.787535	0.745042	0.74221	0.756374	0.872521	0.759207	0.759207	0.925926	0.731481	0.944444	0.944444	0.851852	0.638889	0.944444	0.944444	2.19165	2.19165	1.87745	1.87745	3.76259	3.76259	-0.0233652	-0.0233652	-0.304723	-0.304723	-0.0370764	-0.0370764	-0.313733	-0.313733
DSMSE	colshbx	198	87	0.823465	0.841025	0.896871	0.896987	0.83493	0.845756	0.901573	0.90198	44.5	6.5	-0.566181	-0.424978	-0.835863	-0.840001	-0.500673	-0.527912	0.590909	0.833333	0.848485	0.863636	0.707071	0.813131	0.873737	0.858586	0.931034	0.747126	0.816092	0.804598	0.804598	0.758621	0.804598	0.804598	-0.49634	-0.49634	2.35036	2.35036	1.72627	1.72627	0.00419357	0.00419357	-0.332684	-0.332684	-0.130933	-0.130933	-0.17334	-0.17334
DSMSE	dsap1	350	102	0.868249	0.63528	0.884202	0.884174	0.875014	0.679006	0.890336	0.890308	44.5	3.25	-1.28793	-1.28481	-1.36876	-1.18392	-1.42553	-1.42555	0.688571	0.728571	0.777143	0.777143	0.754286	0.711429	0.754286	0.754286	0.921569	0.5	0.852941	0.852941	0.852941	0.578431	0.882353	0.882353	6.81266	6.81266	0.697055	0.697055	7.40603	7.40603	-0.00127301	-0.00127301	-0.283536	-0.283536	-1.02836	-1.02836	-0.279174	-0.279174
DSMSE	dske1	350	104	0.869038	0.719959	0.894176	0.893077	0.875343	0.734478	0.899272	0.899272	44.5	1.5	-1.84278	-1.43673	-1.35928	-1.54558	-1.1107	-1.29883	0.688571	0.677143	0.697143	0.782857	0.754286	0.582857	0.808571	0.78	0.923077	0.663462	0.942308	0.855769	0.855769	0.769231	0.807692	0.836538	4.56168	4.56168	1.11169	1.11169	5.44105	5.44105	-0.0504249	-0.0504249	-0.266522	-0.266522	-0.365991	-0.365991	-0.234534	-0.234534
DSMSE	dsla2	350	103	0.867975	0.787989	0.902552	0.901026	0.874397	0.79975	0.908239	0.907379	44.5	26.25	-1.2794	-1.36936	-1.35971	-1.17018	-1.46836	-0.862729	0.688571	0.905714	0.797143	0.78	0.754286	0.768571	0.774286	0.86	0.92233	0.543689	0.84466	0.864078	0.854369	0.699029	0.883495	0.796117	2.55901	2.55901	1.54268	1.54268	3.78013	3.78013	-0.0715143	-0.0715143	-0.269774	-0.269774	-0.317194	-0.317194	-0.272319	-0.272319
DSMSE	dsme1	350	102	0.868249	0.827269	0.900574	0.89937	0.875014	0.824174	0.902717	0.902885	44.5	3.5	-1.53056	-1.04775	-1.36876	-0.495578	-1.38138	-1.29123	0.688571	0.848571	0.751429	0.814286	0.754286	0.911429	0.788571	0.785714	0.921569	0.666667	0.892157	0.823529	0.852941	0.617647	0.872549	0.872549	1.39379	1.39379	1.43059	1.43059	2.57318	2.57318	-0.0557439	-0.0557439	-0.283536	-0.283536	0.0881637	0.0881637	-0.100056	-0.100056
DSMSE	dspi1	350	104	0.869038	0.784327	0.899327	0.898448	0.875343	0.790646	0.905495	0.903764	44.5	7.5	-1.20825	-1.19879	-1.35928	-1.28555	-0.888716	-0.929761	0.688571	0.814286	0.8	0.8	0.754286	0.762857	0.851429	0.834286	0.923077	0.634615	0.855769	0.855769	0.855769	0.701923	0.798077	0.807692	2.84759	2.84759	1.35416	1.35416	3.98898	3.98898	-0.0414941	-0.0414941	-0.266522	-0.266522	-0.181185	-0.181185	-0.294363	-0.294363
DSMSE	dsvs1	350	102	0.868249	0.739188	0.893501	0.893754	0.875014	0.750756	0.899636	0.899776	44.5	5.25	-1.25709	-1.27756	-1.36876	-1.11624	-1.50553	-1.44416	0.688571	0.785714	0.78	0.785714	0.754286	0.734286	0.751429	0.771429	0.921569	0.578431	0.862745	0.862745	0.852941	0.656863	0.911765	0.892157	3.90512	3.90512	1.11106	1.11106	4.7728	4.7728	0.0116575	0.0116575	-0.283536	-0.283536	-0.288087	-0.288087	-0.285827	-0.285827
DSMSESum	colmemscr	198	85	0.822519	0.855585	0.895722	0.897267	0.833541	0.855407	0.898099	0.900416	44.5	9.5	-0.455065	-0.354093	-0.850695	-0.625982	-0.646779	-0.1907	0.590909	0.858586	0.873737	0.873737	0.707071	0.838384	0.858586	0.893939	0.929412	0.729412	0.8	0.8	0.8	0.752941	0.8	0.764706	-0.948566	-0.948566	2.34661	2.34661	1.27807	1.27807	0.0568335	0.0568335	-0.31531	-0.31531	0.00504487	0.00504487	-0.0872684	-0.0872684
DSMSESum	nonmemory	350	102	0.868249	0.797059	0.905504	0.904188	0.875014	0.808263	0.911653	0.91	44.5	47.75	-1.21129	-1.25998	-1.36876	-0.744838	-1.57084	-1.53304	0.688571	0.851429	0.817143	0.8	0.754286	0.877143	0.762857	0.762857	0.921569	0.607843	0.852941	0.862745	0.852941	0.598039	0.901961	0.892157	2.36802	2.36802	1.67614	1.67614	3.75435	3.75435	-0.0633046	-0.0633046	-0.283536	-0.283536	-0.318987	-0.318987	-0.300814	-0.300814
DSMSETotal	dsmseto2	350	102	0.868249	0.822269	0.909888	0.907703	0.875014	0.828782	0.915714	0.913473	44.5	54.5	-1.19914	-1.10557	-1.36876	-0.919614	-1.56049	-1.57786	0.688571	0.814286	0.828571	0.834286	0.754286	0.86	0.777143	0.757143	0.921569	0.666667	0.843137	0.833333	0.852941	0.637255	0.892157	0.901961	1.61693	1.61693	1.89489	1.89489	3.24725	3.24725	-0.107593	-0.107593	-0.283536	-0.283536	-0.200651	-0.200651	-0.293355	-0.293355
MRI	accumbens	168	38	0.862234	0.772243	0.868891	0.874843	0.862625	0.774906	0.869674	0.877193	43.5	837.895	-1.7768	-1.96377	-1.39659	-1.43356	-1.99171	-1.7202	0.636905	0.738095	0.714286	0.672619	0.767857	0.702381	0.690476	0.696429	1	0.684211	1	1	0.842105	0.710526	1	1	1.81421	1.81421	0.187521	0.187521	1.96413	1.96413	0.17191	0.17191	-0.0107852	-0.0107852	-0.04456	-0.04456	-0.022389	-0.022389
MRI	amygdala	168	38	0.862234	0.795583	0.881736	0.879856	0.862625	0.797149	0.881579	0.882832	43.5	2834.98	-1.79333	-2.08246	-1.39659	-1.69683	-1.93226	-1.45807	0.636905	0.815476	0.72619	0.678571	0.767857	0.672619	0.714286	0.767857	1	0.684211	0.973684	0.973684	0.842105	0.789474	0.973684	0.921053	1.40084	1.40084	0.564621	0.564621	1.85491	1.85491	-0.0563964	-0.0563964	-0.0107852	-0.0107852	-0.0274031	-0.0274031	0.004723	0.004723
MRI	bankssts	168	38	0.862234	0.808584	0.91604	0.91369	0.862625	0.813283	0.91839	0.916197	43.5	3826.96	-2.14484	-2.27711	-1.39659	-0.605893	-1.72234	-1.73066	0.636905	0.595238	0.744048	0.720238	0.767857	0.940476	0.797619	0.785714	1	0.868421	0.973684	0.973684	0.842105	0.5	0.894737	0.894737	1.22109	1.22109	1.67311	1.67311	2.63342	2.63342	-0.0827922	-0.0827922	-0.0107852	-0.0107852	-0.0918271	-0.0918271	-0.0838687	-0.0838687
MRI	brainstem	168	38	0.862234	0.490915	0.864975	0.864975	0.862625	0.56391	0.867481	0.866855	43.5	16737.2	-2.12437	-2.09566	-1.39659	-1.53489	-2.36239	-2.3145	0.636905	0.285714	0.660714	0.660714	0.767857	0.797619	0.636905	0.64881	1	0.789474	1	1	0.842105	0.368421	1	1	6.46657	6.46657	0.0762492	0.0762492	6.52133	6.52133	0	0	-0.0107852	-0.0107852	-0.980561	-0.980561	-0.0698387	-0.0698387
MRI	caudalanteriorcingulate	168	38	0.862234	0.484023	0.862625	0.865132	0.862625	0.477914	0.862625	0.864505	43.5	2155.59	-2.11282	-2.10103	-1.39659	-1.65439	-2.30651	-2.31285	0.636905	0.952381	0.642857	0.666667	0.767857	0.559524	0.625	0.642857	1	0.131579	1	1	0.842105	0.552632	1	1	6.50098	6.50098	0.010837	0.010837	6.24384	6.24384	0.0696487	0.0696487	-0.0107852	-0.0107852	0.0760708	0.0760708	0	0
MRI	caudalmiddlefrontal	168	38	0.862234	0.603853	0.869048	0.867481	0.862625	0.633772	0.867481	0.867011	43.5	10727.5	-1.90029	-2.10705	-1.39659	-1.31258	-2.01352	-2.21102	0.636905	0.392857	0.714286	0.672619	0.767857	0.755952	0.696429	0.666667	1	0.842105	0.973684	1	0.842105	0.526316	0.973684	1	4.54555	4.54555	0.192273	0.192273	4.69727	4.69727	-0.0449267	-0.0449267	-0.0107852	-0.0107852	-0.410311	-0.410311	0.0446694	0.0446694
MRI	caudate	168	38	0.862234	0.642701	0.87359	0.874217	0.862625	0.664787	0.872964	0.873904	43.5	6562.44	-1.53194	-1.51421	-1.39659	-1.25878	-1.70358	-1.6592	0.636905	0.803571	0.779762	0.779762	0.767857	0.785714	0.761905	0.761905	1	0.447368	0.894737	0.894737	0.842105	0.552632	0.894737	0.894737	4.03723	4.03723	0.321597	0.321597	4.28433	4.28433	0.0181562	0.0181562	-0.0107852	-0.0107852	-0.315518	-0.315518	0.0180117	0.0180117
MRI	cerebellumcortex	168	38	0.862234	0.673559	0.866228	0.863252	0.862625	0.681861	0.866855	0.865758	43.5	72006	-1.65992	-1.58222	-1.39659	-1.12166	-1.86681	-1.66576	0.636905	0.625	0.732143	0.744048	0.767857	0.803571	0.714286	0.732143	1	0.684211	0.921053	0.921053	0.842105	0.552632	0.921053	0.921053	3.62363	3.62363	0.111938	0.111938	3.71838	3.71838	-0.0832243	-0.0832243	-0.0107852	-0.0107852	-0.121685	-0.121685	-0.0175839	-0.0175839
MRI	cuneus	168	38	0.862234	0.56203	0.864505	0.866385	0.862625	0.598997	0.864662	0.867481	43.5	6228.79	-2.19547	-2.01997	-1.39659	-1.54022	-1.27413	-2.22554	0.636905	0.232143	0.636905	0.654762	0.767857	0.589286	0.785714	0.636905	1	0.947368	1	1	0.842105	0.605263	0.842105	1	5.29314	5.29314	0.0630429	0.0630429	5.33448	5.33448	0.0523867	0.0523867	-0.0107852	-0.0107852	-0.505756	-0.505756	-0.00432438	-0.00432438
MRI	entorhinal	168	38	0.862234	0.714286	0.888158	0.890821	0.862625	0.713816	0.887688	0.889411	43.5	2992.98	-2.15843	-2.08697	-1.39659	-1.1059	-2.27935	-2.21487	0.636905	0.696429	0.714286	0.72619	0.767857	0.815476	0.690476	0.714286	1	0.684211	1	1	0.842105	0.552632	1	1	2.63137	2.63137	0.754597	0.754597	3.15251	3.15251	0.0822575	0.0822575	-0.0107852	-0.0107852	0.00661075	0.00661075	0.0143881	0.0143881
MRI	frontalpole	168	38	0.862234	0.641134	0.862155	0.863565	0.862625	0.656328	0.862312	0.863095	43.5	1701.18	-2.1396	-2.11026	-1.39659	-1.63512	-2.37482	-2.347	0.636905	0.72619	0.64881	0.64881	0.767857	0.529762	0.619048	0.619048	1	0.578947	1	1	0.842105	0.789474	1	1	3.80373	3.80373	-0.00216557	-0.00216557	3.79765	3.79765	0.0389624	0.0389624	-0.0107852	-0.0107852	-0.209178	-0.209178	-0.00428014	-0.00428014
MRI	fusiform	168	38	0.862234	0.802788	0.888471	0.888315	0.862625	0.808897	0.890038	0.889411	43.5	15766.4	-1.40868	-1.30697	-1.39659	-1.22516	-1.60162	-1.7762	0.636905	0.738095	0.785714	0.779762	0.767857	0.815476	0.761905	0.72619	1	0.789474	0.868421	0.868421	0.842105	0.684211	0.894737	0.921053	1.20696	1.20696	0.738158	0.738158	1.75279	1.75279	-0.00445572	-0.00445572	-0.0107852	-0.0107852	-0.105288	-0.105288	-0.0454285	-0.0454285
MRI	hippocampus	168	38	0.862234	0.840069	0.898653	0.907581	0.862625	0.845708	0.902726	0.911497	43.5	5963.32	-1.72524	-1.60689	-1.39659	-1.35688	-1.9971	-2.28644	0.636905	0.892857	0.779762	0.779762	0.767857	0.85119	0.761905	0.738095	1	0.736842	0.921053	0.921053	0.842105	0.763158	0.973684	0.973684	0.448621	0.448621	1.06333	1.06333	1.21772	1.21772	0.280135	0.280135	-0.0107852	-0.0107852	-0.0965274	-0.0965274	-0.128156	-0.128156
MRI	inferiorparietal	168	38	0.862234	0.81532	0.909305	0.910401	0.862625	0.820019	0.910244	0.911184	43.5	21906.5	-1.73704	-1.81675	-1.39659	-1.25468	-1.97607	-1.08403	0.636905	0.797619	0.77381	0.755952	0.767857	0.827381	0.732143	0.833333	1	0.710526	0.921053	0.921053	0.842105	0.710526	0.947368	0.842105	0.975849	0.975849	1.40773	1.40773	2.03656	2.03656	0.0361467	0.0361467	-0.0107852	-0.0107852	-0.0817247	-0.0817247	-0.0307025	-0.0307025
MRI	inferiortemporal	168	38	0.862234	0.714286	0.866071	0.865602	0.862625	0.725877	0.866698	0.869361	43.5	18711.2	-1.87258	-1.70653	-1.39659	-1.6407	-2.0467	-1.65993	0.636905	0.654762	0.708333	0.720238	0.767857	0.613095	0.690476	0.744048	1	0.684211	1	0.973684	0.842105	0.789474	1	0.921053	2.75165	2.75165	0.107498	0.107498	2.83534	2.83534	-0.0133398	-0.0133398	-0.0107852	-0.0107852	-0.171206	-0.171206	-0.0176793	-0.0176793
MRI	insula	168	38	0.862234	0.691259	0.888315	0.887061	0.862625	0.703634	0.892074	0.891604	43.5	11033.6	-1.63223	-1.64645	-1.39659	-0.992115	-1.84202	-1.6013	0.636905	0.630952	0.75	0.744048	0.767857	0.857143	0.72619	0.755952	1	0.684211	0.921053	0.921053	0.842105	0.473684	0.921053	0.894737	3.09859	3.09859	0.752176	0.752176	3.62972	3.62972	-0.0375406	-0.0375406	-0.0107852	-0.0107852	-0.175662	-0.175662	-0.112793	-0.112793
MRI	isthmuscingulate	168	38	0.862234	0.719298	0.882519	0.881579	0.862625	0.72713	0.884868	0.882362	43.5	3708.87	-2.23618	-2.22703	-1.39659	-1.00495	-1.54915	-1.44201	0.636905	0.89881	0.64881	0.666667	0.767857	0.857143	0.767857	0.767857	1	0.473684	1	1	0.842105	0.552632	0.868421	0.868421	2.6215	2.6215	0.577901	0.577901	3.02809	3.02809	-0.0274627	-0.0274627	-0.0107852	-0.0107852	-0.113022	-0.113022	-0.0688796	-0.0688796
MRI	lateraloccipital	168	38	0.862234	0.758929	0.884398	0.886278	0.862625	0.762531	0.885338	0.889254	43.5	17313.2	-2.13802	-2.15146	-1.39659	-0.528566	-1.55967	-2.06541	0.636905	0.958333	0.684524	0.684524	0.767857	0.952381	0.785714	0.708333	1	0.473684	1	1	0.842105	0.473684	0.921053	1	1.84317	1.84317	0.644831	0.644831	2.28192	2.28192	0.0577241	0.0577241	-0.0107852	-0.0107852	-0.0513955	-0.0513955	-0.0289054	-0.0289054
MRI	lateralorbitofrontal	168	38	0.862234	0.678885	0.865915	0.864192	0.862625	0.695959	0.866385	0.864662	43.5	11509.2	-1.94126	-1.48526	-1.39659	-1.78203	-2.11914	-1.61431	0.636905	0.744048	0.696429	0.761905	0.767857	0.505952	0.678571	0.744048	1	0.578947	0.973684	0.894737	0.842105	0.815789	0.973684	0.921053	3.42995	3.42995	0.103132	0.103132	3.51458	3.51458	-0.0484462	-0.0484462	-0.0107852	-0.0107852	-0.260163	-0.260163	-0.0132352	-0.0132352
MRI	lingual	168	38	0.862234	0.77005	0.893327	0.890194	0.862625	0.778352	0.89552	0.894737	43.5	11574.7	-1.92444	-2.1514	-1.39659	-1.35441	-1.94281	-2.14838	0.636905	0.827381	0.744048	0.690476	0.767857	0.785714	0.761905	0.702381	1	0.605263	1	1	0.842105	0.657895	1	1	1.86045	1.86045	0.925438	0.925438	2.57926	2.57926	-0.0995741	-0.0995741	-0.0107852	-0.0107852	-0.137317	-0.137317	-0.0714047	-0.0714047
MRI	medialorbitofrontal	168	38	0.862234	0.60166	0.866228	0.867168	0.862625	0.620457	0.865602	0.866698	43.5	8267.19	-2.07469	-2.15088	-1.39659	-1.58549	-1.65578	-2.2181	0.636905	0.672619	0.684524	0.660714	0.767857	0.541667	0.738095	0.660714	1	0.605263	0.947368	0.973684	0.842105	0.736842	0.868421	0.947368	4.36212	4.36212	0.110823	0.110823	4.4293	4.4293	0.0261507	0.0261507	-0.0107852	-0.0107852	-0.2471	-0.2471	0.017236	0.017236
MRI	middletemporal	168	38	0.862234	0.772243	0.875783	0.875157	0.862625	0.776159	0.876253	0.87594	43.5	19195.1	-2.04455	-1.57383	-1.39659	-1.22166	-1.78125	-1.90904	0.636905	0.75	0.696429	0.75	0.767857	0.803571	0.720238	0.702381	1	0.710526	0.973684	0.894737	0.842105	0.657895	0.947368	0.947368	1.77771	1.77771	0.386021	0.386021	2.07286	2.07286	-0.0181824	-0.0181824	-0.0107852	-0.0107852	-0.0638596	-0.0638596	-0.0137379	-0.0137379
MRI	pallidum	168	38	0.862234	0.608239	0.870144	0.870144	0.862625	0.630326	0.871867	0.871554	43.5	2655.32	-2.07244	-2.04746	-1.39659	-1.48089	-2.28822	-2.26483	0.636905	0.761905	0.666667	0.672619	0.767857	0.619048	0.642857	0.64881	1	0.447368	1	1	0.842105	0.631579	1	1	4.37129	4.37129	0.222229	0.222229	4.52929	4.52929	0	0	-0.0107852	-0.0107852	-0.299386	-0.299386	-0.0488845	-0.0488845
MRI	paracentral	168	38	0.862234	0.742794	0.89364	0.889568	0.862625	0.744674	0.894893	0.890977	43.5	5548.76	-1.50179	-1.0605	-1.39659	-1.22784	-1.21842	-1.14127	0.636905	0.809524	0.779762	0.833333	0.767857	0.761905	0.827381	0.821429	1	0.605263	0.921053	0.868421	0.842105	0.657895	0.894737	0.894737	2.26184	2.26184	0.913022	0.913022	2.91809	2.91809	-0.123544	-0.123544	-0.0107852	-0.0107852	-0.0284224	-0.0284224	-0.0390065	-0.0390065
MRI	parahippocampal	168	38	0.862234	0.800595	0.901316	0.898966	0.862625	0.81438	0.903195	0.900846	43.5	4645.18	-2.38768	-2.27885	-1.39659	-1.17342	-1.49294	-2.32525	0.636905	0.690476	0.660714	0.678571	0.767857	0.815476	0.821429	0.654762	1	0.815789	1	0.973684	0.842105	0.684211	0.842105	1	1.23332	1.23332	1.15032	1.15032	2.07661	2.07661	-0.073034	-0.073034	-0.0107852	-0.0107852	-0.230885	-0.230885	-0.0594593	-0.0594593
MRI	parsopercularis	168	38	0.862234	0.631109	0.868734	0.868108	0.862625	0.628916	0.866698	0.867638	43.5	7212.66	-1.90821	-1.8279	-1.39659	-1.62822	-2.10849	-2.01956	0.636905	0.678571	0.690476	0.720238	0.767857	0.505952	0.672619	0.720238	1	0.631579	1	0.973684	0.842105	0.710526	1	0.973684	3.82776	3.82776	0.183155	0.183155	3.95711	3.95711	-0.0179732	-0.0179732	-0.0107852	-0.0107852	0.028747	0.028747	0.0577479	0.0577479
MRI	parsorbitalis	168	38	0.862234	0.68562	0.869048	0.867325	0.862625	0.695959	0.867168	0.869048	43.5	4153.15	-1.84866	-2.05298	-1.39659	-1.56607	-2.0529	-1.45559	0.636905	0.654762	0.720238	0.660714	0.767857	0.571429	0.684524	0.755952	1	0.657895	0.973684	1	0.842105	0.710526	0.973684	0.894737	3.19469	3.19469	0.192037	0.192037	3.3402	3.3402	-0.0490326	-0.0490326	-0.0107852	-0.0107852	-0.14967	-0.14967	0.0532699	0.0532699
MRI	parstriangularis	168	38	0.862234	0.592105	0.865132	0.865132	0.862625	0.615132	0.862625	0.863722	43.5	6704.04	-2.00061	-2.02245	-1.39659	-1.23005	-2.21583	-2.24489	0.636905	0.619048	0.690476	0.696429	0.767857	0.833333	0.672619	0.666667	1	0.552632	1	1	0.842105	0.368421	1	1	4.56688	4.56688	0.0809829	0.0809829	4.62851	4.62851	0	0	-0.0107852	-0.0107852	-0.307411	-0.307411	0.0699219	0.0699219
MRI	pericalcarine	168	38	0.862234	0.502036	0.864818	0.870301	0.862625	0.556548	0.862625	0.869361	43.5	3597.63	-2.06857	-2.03725	-1.39659	-0.980463	-1.48394	-1.47815	0.636905	0.577381	0.672619	0.666667	0.767857	0.922619	0.767857	0.767857	1	0.552632	0.973684	0.973684	0.842105	0.236842	0.868421	0.868421	6.52743	6.52743	0.07141	0.07141	6.56305	6.56305	0.152913	0.152913	-0.0107852	-0.0107852	-0.73967	-0.73967	0.0596191	0.0596191
MRI	postcentral	168	38	0.862234	0.732299	0.894424	0.893797	0.862625	0.739975	0.895363	0.897086	43.5	17488.1	-1.40601	-1.44514	-1.39659	-0.880662	-1.74774	-1.49338	0.636905	0.60119	0.815476	0.797619	0.767857	0.857143	0.779762	0.791667	1	0.789474	0.921053	0.921053	0.842105	0.526316	0.947368	0.894737	2.38838	2.38838	0.95858	0.95858	3.07059	3.07059	-0.0200687	-0.0200687	-0.0107852	-0.0107852	-0.113639	-0.113639	-0.0305088	-0.0305088
MRI	posteriorcingulate	168	38	0.862234	0.704574	0.871084	0.871084	0.862625	0.709743	0.872024	0.869204	43.5	4332.19	-1.92479	-1.94735	-1.39659	-0.760942	-1.76481	-1.66785	0.636905	0.89881	0.690476	0.684524	0.767857	0.958333	0.744048	0.744048	1	0.578947	0.947368	0.947368	0.842105	0.552632	0.894737	0.894737	2.38246	2.38246	0.245922	0.245922	2.51747	2.51747	0	0	-0.0107852	-0.0107852	-0.0593046	-0.0593046	-0.0260568	-0.0260568
MRI	precentral	168	38	0.862234	0.723528	0.880326	0.878916	0.862625	0.732926	0.881579	0.880169	43.5	22119.8	-1.88424	-2.17169	-1.39659	-1.14345	-1.3321	-1.32917	0.636905	0.654762	0.732143	0.684524	0.767857	0.863095	0.791667	0.779762	1	0.763158	0.947368	0.973684	0.842105	0.605263	0.868421	0.868421	2.44872	2.44872	0.521304	0.521304	2.81008	2.81008	-0.04188	-0.04188	-0.0107852	-0.0107852	-0.130467	-0.130467	-0.0375053	-0.0375053
MRI	precuneus	168	38	0.862234	0.752506	0.894267	0.895833	0.862625	0.760808	0.89693	0.899279	43.5	14874.4	-1.58893	-1.59514	-1.39659	-0.99749	-1.7182	-1.59577	0.636905	0.940476	0.77381	0.767857	0.767857	0.875	0.761905	0.761905	1	0.526316	0.894737	0.894737	0.842105	0.631579	0.921053	0.921053	1.91778	1.91778	0.936547	0.936547	2.52823	2.52823	0.0485609	0.0485609	-0.0107852	-0.0107852	-0.113561	-0.113561	-0.0824053	-0.0824053
MRI	putamen	168	38	0.862234	0.804825	0.888001	0.884085	0.862625	0.824091	0.893327	0.890664	43.5	10965.3	-2.09845	-1.22098	-1.39659	-1.3392	-1.25062	-1.52252	0.636905	0.690476	0.684524	0.785714	0.767857	0.797619	0.821429	0.761905	1	0.815789	0.973684	0.868421	0.842105	0.710526	0.868421	0.921053	1.27259	1.27259	0.748169	0.748169	1.8974	1.8974	-0.117942	-0.117942	-0.0107852	-0.0107852	-0.371661	-0.371661	-0.164026	-0.164026
MRI	rostralanteriorcingulate	168	38	0.862234	0.526629	0.863722	0.863095	0.862625	0.562813	0.863722	0.862469	43.5	3268.44	-2.04863	-2.13433	-1.39659	-1.29061	-2.2844	-2.24982	0.636905	0.434524	0.666667	0.64881	0.767857	0.815476	0.642857	0.642857	1	0.684211	1	1	0.842105	0.342105	1	1	5.81913	5.81913	0.0413257	0.0413257	5.8475	5.8475	-0.01739	-0.01739	-0.0107852	-0.0107852	-0.477778	-0.477778	0	0
MRI	rostralmiddlefrontal	168	38	0.862234	0.75282	0.890508	0.888471	0.862625	0.753133	0.892701	0.890508	43.5	24621.2	-1.45132	-1.38492	-1.39659	-0.851093	-1.65909	-1.5595	0.636905	0.857143	0.809524	0.803571	0.767857	0.875	0.779762	0.779762	1	0.605263	0.868421	0.868421	0.842105	0.605263	0.894737	0.894737	2.03889	2.03889	0.818788	0.818788	2.61488	2.61488	-0.0611186	-0.0611186	-0.0107852	-0.0107852	-0.00466705	-0.00466705	-0.0667995	-0.0667995
MRI	superiorfrontal	168	38	0.862234	0.784148	0.900063	0.900689	0.862625	0.791667	0.903979	0.907581	43.5	33895.5	-2.10761	-1.93437	-1.39659	-1.03709	-1.98995	-1.66502	0.636905	0.892857	0.72619	0.744048	0.767857	0.863095	0.714286	0.77381	1	0.631579	1	0.973684	0.842105	0.684211	0.973684	0.921053	1.45921	1.45921	1.14522	1.14522	2.24955	2.24955	0.021007	0.021007	-0.0107852	-0.0107852	-0.113199	-0.113199	-0.131851	-0.131851
MRI	superiorparietal	168	38	0.862234	0.714286	0.880952	0.884085	0.862625	0.732769	0.884242	0.888001	43.5	21192.5	-1.97453	-1.70527	-1.39659	-1.37248	-1.5774	-1.79774	0.636905	0.886905	0.720238	0.732143	0.767857	0.744048	0.767857	0.738095	1	0.552632	0.947368	0.921053	0.842105	0.657895	0.921053	0.947368	2.44943	2.44943	0.536537	0.536537	2.79104	2.79104	0.0920207	0.0920207	-0.0107852	-0.0107852	-0.243177	-0.243177	-0.0979899	-0.0979899
MRI	superiortemporal	168	38	0.862234	0.805138	0.897556	0.897556	0.862625	0.804041	0.900219	0.899749	43.5	16765.9	-2.34259	-2.14321	-1.39659	-1.45296	-2.19002	-2.16002	0.636905	0.815476	0.678571	0.708333	0.767857	0.77381	0.690476	0.696429	1	0.710526	1	0.973684	0.842105	0.710526	0.947368	0.947368	1.14997	1.14997	1.04389	1.04389	1.92265	1.92265	0	0	-0.0107852	-0.0107852	0.0181711	0.0181711	-0.0832958	-0.0832958
MRI	supramarginal	168	38	0.862234	0.702851	0.873434	0.872494	0.862625	0.718828	0.87265	0.872807	43.5	15171	-1.76991	-1.74232	-1.39659	-1.00102	-1.96742	-1.6422	0.636905	0.922619	0.72619	0.708333	0.767857	0.880952	0.714286	0.732143	1	0.447368	0.947368	0.947368	0.842105	0.5	0.973684	0.947368	2.78658	2.78658	0.317173	0.317173	3.00669	3.00669	-0.0270668	-0.0270668	-0.0107852	-0.0107852	-0.222267	-0.222267	0.0225432	0.0225432
MRI	temporalpole	168	38	0.862234	0.589286	0.865132	0.865132	0.862625	0.606986	0.864035	0.864192	43.5	4238.41	-2.15847	-2.14545	-1.39659	-1.70481	-2.3821	-2.36457	0.636905	0.488095	0.654762	0.654762	0.767857	0.386905	0.625	0.625	1	0.736842	1	1	0.842105	0.815789	1	1	5.14345	5.14345	0.080681	0.080681	5.20683	5.20683	0	0	-0.0107852	-0.0107852	-0.261578	-0.261578	0.0303436	0.0303436
MRI	thalamus	168	38	0.862234	0.665257	0.864818	0.868578	0.862625	0.692826	0.863878	0.868578	43.5	11676.1	-1.9402	-1.65933	-1.39659	-1.44347	-2.14603	-1.60506	0.636905	0.803571	0.690476	0.732143	0.767857	0.696429	0.672619	0.761905	1	0.578947	0.973684	0.921053	0.842105	0.710526	0.973684	0.921053	3.08523	3.08523	0.0721932	0.0721932	3.13258	3.13258	0.106444	0.106444	-0.0107852	-0.0107852	-0.336585	-0.336585	0.0262552	0.0262552
MRI	transversetemporal	168	38	0.862234	0.6474	0.868264	0.870927	0.862625	0.653352	0.866698	0.867481	43.5	1279.1	-2.24386	-2.19049	-1.39659	-0.790581	-1.541	-2.37455	0.636905	0.839286	0.642857	0.666667	0.767857	0.958333	0.761905	0.642857	1	0.421053	1	1	0.842105	0.368421	0.868421	1	3.68387	3.68387	0.167673	0.167673	3.79059	3.79059	0.0747609	0.0747609	-0.0107852	-0.0107852	-0.0794418	-0.0794418	0.0433445	0.0433445
MRI	ventraldc	168	38	0.862234	0.620771	0.862469	0.862469	0.862625	0.642701	0.863722	0.864192	43.5	6481.61	-2.10963	-2.00482	-1.39659	-1.92873	-2.32634	-1.88381	0.636905	0.761905	0.660714	0.684524	0.767857	0.303571	0.636905	0.702381	1	0.473684	1	0.973684	0.842105	0.921053	1	0.947368	4.2841	4.2841	0.00652558	0.00652558	4.29037	4.29037	0	0	-0.0107852	-0.0107852	-0.311403	-0.311403	-0.0347249	-0.0347249
NTG	adltot	352	105	0.869805	0.739759	0.909673	0.909673	0.877638	0.760633	0.912486	0.913352	44.5	0.5	-1.47108	-1.59141	-1.34414	-1.15547	-1.77699	-1.38768	0.690341	0.889205	0.778409	0.764205	0.755682	0.889205	0.741477	0.778409	0.92381	0.552381	0.895238	0.904762	0.857143	0.552381	0.92381	0.885714	4.13766	4.13766	1.85281	1.85281	5.64768	5.64768	0	0	-0.334605	-0.334605	-0.532419	-0.532419	-0.141766	-0.141766
NTG	ntambtot	352	105	0.869805	0.695563	0.883726	0.885133	0.877638	0.72082	0.888839	0.888677	44.5	0.5	-1.9551	-1.95683	-1.34414	-1.02505	-1.57605	-1.56677	0.690341	0.894886	0.673295	0.678977	0.755682	0.894886	0.735795	0.735795	0.92381	0.485714	0.952381	0.952381	0.857143	0.485714	0.87619	0.87619	5.61675	5.61675	0.607785	0.607785	6.13313	6.13313	0.0629237	0.0629237	-0.334605	-0.334605	-0.646851	-0.646851	-0.225971	-0.225971
NTG	ntbehtot	351	105	0.869434	0.761742	0.906417	0.909076	0.877371	0.777764	0.91221	0.914164	44.5	1.5	-1.6169	-1.59629	-1.34118	-1.15682	-1.66201	-1.90256	0.689459	0.817664	0.754986	0.760684	0.754986	0.871795	0.757835	0.723647	0.92381	0.609524	0.92381	0.914286	0.857143	0.571429	0.92381	0.942857	3.35399	3.35399	1.70791	1.70791	4.6906	4.6906	0.135687	0.135687	-0.338342	-0.338342	-0.417415	-0.417415	-0.293415	-0.293415
NTG	ntlctot	351	105	0.869434	0.766409	0.911098	0.911125	0.877371	0.786515	0.916077	0.915805	44.5	0.5	-1.66959	-1.6714	-1.34118	-1.14442	-0.909712	-0.902441	0.689459	0.871795	0.763533	0.763533	0.754986	0.871795	0.877493	0.877493	0.92381	0.628571	0.914286	0.914286	0.857143	0.628571	0.8	0.8	3.33885	3.33885	1.93939	1.93939	4.91926	4.91926	0.00140222	0.00140222	-0.338342	-0.338342	-0.532643	-0.532643	-0.255557	-0.255557
NTG	ntmemtot	352	104	0.869305	0.852	0.939057	0.940122	0.876598	0.854827	0.940368	0.941352	44.5	0.5	-1.18547	-1.21718	-1.35123	-1.64234	-1.47291	-1.28776	0.690341	0.855114	0.869318	0.872159	0.755682	0.855114	0.846591	0.866477	0.923077	0.788462	0.894231	0.894231	0.855769	0.788462	0.903846	0.884615	0.613655	0.613655	3.43325	3.43325	3.39533	3.39533	0.0646905	0.0646905	-0.309844	-0.309844	-0.0850093	-0.0850093	-0.0777585	-0.0777585
NTG	ntootot	352	105	0.869805	0.754058	0.90069	0.90142	0.877638	0.759348	0.903801	0.903964	44.5	1.5	-1.75594	-1.7524	-1.34414	-1.14077	-1.89097	-1.98391	0.690341	0.883523	0.735795	0.735795	0.755682	0.835227	0.727273	0.713068	0.92381	0.542857	0.942857	0.942857	0.857143	0.628571	0.933333	0.942857	3.5872	3.5872	1.40449	1.40449	4.68634	4.68634	0.035661	0.035661	-0.334605	-0.334605	-0.131432	-0.131432	-0.150005	-0.150005
NTG	ntsrptot	351	105	0.870289	0.732099	0.896907	0.897097	0.878863	0.74397	0.902483	0.902483	44.5	0.5	-1.49847	-1.50079	-1.32793	-1.15484	-0.844197	-0.844013	0.692308	0.868946	0.769231	0.769231	0.757835	0.868946	0.860399	0.860399	0.92381	0.580952	0.895238	0.895238	0.857143	0.580952	0.790476	0.790476	4.44517	4.44517	1.19879	1.19879	5.44533	5.44533	0.00903706	0.00903706	-0.367494	-0.367494	-0.304777	-0.304777	-0.26345	-0.26345
NTG	ntswtot	352	105	0.869805	0.652895	0.888718	0.889015	0.877638	0.692032	0.897064	0.897064	44.5	0.5	-1.37459	-1.40692	-1.34414	-1.53348	-1.6654	-1.66728	0.690341	0.829545	0.761364	0.761364	0.755682	0.644886	0.724432	0.724432	0.92381	0.447619	0.904762	0.904762	0.857143	0.657143	0.952381	0.952381	6.75968	6.75968	0.842396	0.842396	7.50238	7.50238	0.0138511	0.0138511	-0.334605	-0.334605	-0.970327	-0.970327	-0.389747	-0.389747
NTGSum	nt6d	332	104	0.866167	0.882096	0.933547	0.936501	0.874261	0.871047	0.936037	0.938065	44.5	1.5	-1.31238	-1.43845	-1.29936	-1.47609	-1.53943	-1.50887	0.680723	0.671687	0.831325	0.831325	0.75	0.846386	0.810241	0.822289	0.923077	0.932692	0.913462	0.923077	0.855769	0.759615	0.951923	0.942308	-0.627629	-0.627629	3.2273	3.2273	2.31511	2.31511	0.176882	0.176882	-0.334064	-0.334064	0.392756	0.392756	-0.146359	-0.146359
NTGSum	nttotal	350	104	0.869423	0.885261	0.931346	0.933269	0.877569	0.869973	0.933434	0.934258	44.5	2.5	-1.4933	-1.42228	-1.3319	-1.29029	-1.56	-1.58305	0.691429	0.702857	0.808571	0.834286	0.757143	0.891429	0.808571	0.808571	0.923077	0.923077	0.932692	0.913462	0.855769	0.730769	0.932692	0.932692	-0.640953	-0.640953	3.03157	3.03157	2.11077	2.11077	0.115126	0.115126	-0.346491	-0.346491	0.552435	0.552435	-0.122852	-0.122852
PET	centiloid	204	36	0.870166	0.891204	0.907544	0.908224	0.874455	0.8878	0.910267	0.911356	42.5	39.1549	-1.76625	-1.69381	-2.49854	-1.36984	-1.80799	-1.73931	0.661765	0.813725	0.818627	0.813725	0.647059	0.877451	0.823529	0.818627	1	0.861111	0.888889	0.888889	1	0.805556	0.888889	0.888889	-0.584417	-0.584417	1.1771	1.1771	0.477991	0.477991	0.0229682	0.0229682	-0.128518	-0.128518	0.0850167	0.0850167	-0.0925531	-0.0925531
PET	Tau	147	12	0.880385	0.853458	0.917234	0.921769	0.889739	0.848073	0.92517	0.923469	42.5	1.256	-2.91051	-2.98219	-2.51498	-2.54608	-3.01532	-2.26347	0.782313	0.92517	0.77551	0.77551	0.789116	0.891156	0.761905	0.891156	1	0.75	1	1	1	0.75	1	0.833333	0.368258	0.368258	0.897408	0.897408	0.882454	0.882454	0.11478	0.11478	-0.228644	-0.228644	0.0549655	0.0549655	-0.207703	-0.207703
Plasma	A2M	252	93	0.83888	0.639422	0.842379	0.84063	0.852321	0.664363	0.854625	0.854071	44.5	1085153000	-1.48399	-0.960202	-1.1988	-0.754248	-1.19766	-1.17895	0.619048	0.559524	0.662698	0.734127	0.702381	0.805556	0.694444	0.690476	0.935484	0.677419	0.913978	0.827957	0.870968	0.505376	0.88172	0.88172	5.23642	5.23642	0.119035	0.119035	5.3459	5.3459	-0.0596361	-0.0596361	-0.45905	-0.45905	-0.539809	-0.539809	-0.42242	-0.42242
Plasma	AB40	249	91	0.838872	0.553952	0.838762	0.838762	0.851516	0.614634	0.851317	0.85145	44.5	457.5	-1.55148	-1.55115	-1.20312	-1.10711	-1.19197	-1.20463	0.62249	0.64257	0.638554	0.638554	0.702811	0.630522	0.702811	0.698795	0.934066	0.505495	0.934066	0.934066	0.868132	0.615385	0.868132	0.868132	6.67127	6.67127	-0.00370104	-0.00370104	6.6666	6.6666	0	0	-0.427738	-0.427738	-1.17489	-1.17489	-0.424561	-0.424561
Plasma	AB42	249	91	0.838872	0.603535	0.840858	0.840814	0.851516	0.65261	0.856679	0.856017	44.5	17.0424	-1.53039	-1.54785	-1.20312	-0.496005	-1.43745	-1.57108	0.62249	0.779116	0.634538	0.62249	0.702811	0.891566	0.678715	0.650602	0.934066	0.406593	0.945055	0.956044	0.868132	0.362637	0.879121	0.923077	5.62931	5.62931	0.0668759	0.0668759	5.68607	5.68607	-0.0014912	-0.0014912	-0.427738	-0.427738	-0.977073	-0.977073	-0.542107	-0.542107
Plasma	AB4240	249	91	0.838872	0.532151	0.841211	0.841696	0.851516	0.602366	0.855245	0.855642	44.5	0.0382306	-1.21236	-1.07549	-1.20312	-1.18263	-1.41559	-1.44012	0.62249	0.783133	0.698795	0.726908	0.702811	0.666667	0.678715	0.678715	0.934066	0.351648	0.879121	0.868132	0.868132	0.571429	0.923077	0.923077	7.01788	7.01788	0.0788092	0.0788092	7.08377	7.08377	0.0164393	0.0164393	-0.427738	-0.427738	-1.32231	-1.32231	-0.481734	-0.481734
Plasma	B2M	252	93	0.83888	0.599932	0.838667	0.840502	0.852321	0.644479	0.852791	0.855649	44.5	6280784	-1.53484	-1.54034	-1.1988	-0.63763	-1.17585	-1.25209	0.619048	0.460317	0.638889	0.642857	0.702381	0.84127	0.714286	0.686508	0.935484	0.741935	0.935484	0.935484	0.870968	0.44086	0.870968	0.892473	6.03594	6.03594	-0.00720942	-0.00720942	6.02634	6.02634	0.061958	0.061958	-0.45905	-0.45905	-0.919651	-0.919651	-0.481585	-0.481585
Plasma	CRP	252	93	0.83888	0.595963	0.845281	0.846049	0.852321	0.645631	0.858594	0.858167	44.5	2545874	-1.21868	-1.22563	-1.1988	-1.11423	-1.16587	-1.16697	0.619048	0.718254	0.706349	0.702381	0.702381	0.583333	0.710317	0.706349	0.935484	0.473118	0.870968	0.870968	0.870968	0.688172	0.88172	0.88172	5.95351	5.95351	0.216513	0.216513	6.10977	6.10977	0.0260773	0.0260773	-0.45905	-0.45905	-1.01761	-1.01761	-0.458539	-0.458539
Plasma	Eotaxin3	252	93	0.83888	0.524599	0.841825	0.846561	0.852321	0.603281	0.854369	0.858764	44.5	10.8617	-1.70254	-1.69739	-1.1988	-1.2366	-1.32082	-1.1672	0.619048	0.531746	0.611111	0.619048	0.702381	0.730159	0.690476	0.72619	0.935484	0.548387	0.956989	0.967742	0.870968	0.494624	0.892473	0.870968	7.74411	7.74411	0.100098	0.100098	7.83668	7.83668	0.163379	0.163379	-0.45905	-0.45905	-1.59079	-1.59079	-0.432541	-0.432541
Plasma	FABP3	252	93	0.83888	0.572239	0.840032	0.839179	0.852321	0.632403	0.853644	0.853089	44.5	2899.41	-1.34819	-1.35698	-1.1988	-0.969831	-1.21279	-1.53879	0.619048	0.357143	0.670635	0.666667	0.702381	0.718254	0.702381	0.650794	0.935484	0.784946	0.903226	0.935484	0.870968	0.505376	0.870968	0.913978	6.5542	6.5542	0.0390062	0.0390062	6.58488	6.58488	-0.0287482	-0.0287482	-0.45905	-0.45905	-1.24048	-1.24048	-0.465782	-0.465782
Plasma	Factor7	228	80	0.841118	0.499424	0.842654	0.843695	0.854879	0.607484	0.858004	0.858607	47.5	1004259	-0.956218	-1.00036	-1.26528	-1.23477	-1.26274	-1.31258	0.697368	0.815789	0.745614	0.75	0.701754	0.662281	0.70614	0.70614	0.85	0.275	0.825	0.8375	0.8875	0.5875	0.9125	0.9125	7.61388	7.61388	0.0492239	0.0492239	7.6414	7.6414	0.0335144	0.0335144	-0.447808	-0.447808	-1.97866	-1.97866	-0.499261	-0.499261
Plasma	GFAPAverage	211	74	0.820289	0.828743	0.862239	0.863392	0.837261	0.836173	0.8746	0.876585	44.5	200.547	-1.62606	-0.654963	-1.23465	-1.19609	-1.13205	-1.0063	0.601896	0.734597	0.663507	0.843602	0.691943	0.78673	0.796209	0.791469	0.918919	0.810811	0.905405	0.716216	0.851351	0.756757	0.783784	0.797297	-0.224411	-0.224411	1.26671	1.26671	0.924125	0.924125	0.0366132	0.0366132	-0.493575	-0.493575	-0.182109	-0.182109	-0.39494	-0.39494
Plasma	I309	251	93	0.841516	0.542197	0.841837	0.842094	0.85441	0.609155	0.85606	0.855803	44.5	5.2732	-1.39012	-1.38053	-1.19843	-1.13103	-1.41501	-1.41956	0.621514	0.721116	0.669323	0.669323	0.705179	0.772908	0.669323	0.669323	0.935484	0.408602	0.903226	0.903226	0.870968	0.462366	0.903226	0.903226	7.03785	7.03785	0.0109353	0.0109353	7.04301	7.04301	0.00875859	0.00875859	-0.44315	-0.44315	-1.30056	-1.30056	-0.490653	-0.490653
Plasma	IL10	252	93	0.83888	0.56874	0.849676	0.850316	0.852321	0.63091	0.863245	0.863245	44.5	0.346389	-1.41955	-1.40748	-1.1988	-1.08129	-1.33366	-1.32626	0.619048	0.694444	0.670635	0.674603	0.702381	0.718254	0.694444	0.694444	0.935484	0.430108	0.913978	0.913978	0.870968	0.516129	0.88172	0.88172	6.66328	6.66328	0.368878	0.368878	6.96585	6.96585	0.0221595	0.0221595	-0.45905	-0.45905	-1.2855	-1.2855	-0.478444	-0.478444
Plasma	IL18	252	93	0.83888	0.572367	0.84319	0.84686	0.852321	0.626045	0.857996	0.859831	44.5	88.4499	-1.2551	-1.53048	-1.1988	-1.17925	-1.64533	-1.13266	0.619048	0.615079	0.686508	0.642857	0.702381	0.480159	0.630952	0.706349	0.935484	0.537634	0.870968	0.913978	0.870968	0.731183	0.924731	0.860215	6.65386	6.65386	0.146043	0.146043	6.76727	6.76727	0.125101	0.125101	-0.45905	-0.45905	-1.1102	-1.1102	-0.510693	-0.510693
Plasma	IL5	248	90	0.837052	0.511761	0.838889	0.839023	0.849776	0.586358	0.850851	0.850762	44.5	0.18525	-0.96944	-0.96904	-1.20617	-0.579366	-1.32736	-1.33055	0.616935	0.66129	0.745968	0.745968	0.701613	0.798387	0.689516	0.689516	0.933333	0.411111	0.822222	0.822222	0.866667	0.377778	0.888889	0.888889	7.71467	7.71467	0.0611586	0.0611586	7.76553	7.76553	0.00448477	0.00448477	-0.426028	-0.426028	-1.44423	-1.44423	-0.402364	-0.402364
Plasma	IL6	252	93	0.83888	0.510091	0.846433	0.846518	0.852321	0.592507	0.859959	0.859276	44.5	0.9318	-1.70281	-1.70275	-1.1988	-1.20104	-1.05345	-1.02728	0.619048	0.460317	0.603175	0.603175	0.702381	0.503968	0.72619	0.72619	0.935484	0.634409	0.956989	0.956989	0.870968	0.688172	0.83871	0.83871	7.9494	7.9494	0.258415	0.258415	8.17844	8.17844	0.00295398	0.00295398	-0.45905	-0.45905	-1.62688	-1.62688	-0.474993	-0.474993
Plasma	IL7	252	93	0.83888	0.565839	0.841419	0.841803	0.852321	0.632104	0.858487	0.858359	44.5	4.96415	-1.4294	-1.42575	-1.1988	-1.15677	-1.30144	-1.17191	0.619048	0.460317	0.666667	0.666667	0.702381	0.472222	0.690476	0.714286	0.935484	0.709677	0.913978	0.913978	0.870968	0.752688	0.88172	0.860215	6.79374	6.79374	0.0860241	0.0860241	6.86227	6.86227	0.0130434	0.0130434	-0.45905	-0.45905	-1.39247	-1.39247	-0.58831	-0.58831
Plasma	NfL	251	93	0.838238	0.849034	0.874545	0.873131	0.851733	0.855695	0.881421	0.881035	44.5	18.9	-1.28654	-1.67091	-1.19753	-1.03255	-1.8205	-1.12039	0.61753	0.749004	0.721116	0.657371	0.701195	0.824701	0.641434	0.729084	0.935484	0.827957	0.892473	0.956989	0.870968	0.763441	0.956989	0.870968	-0.344811	-0.344811	1.29067	1.29067	0.854256	0.854256	-0.0531273	-0.0531273	-0.459251	-0.459251	-0.203757	-0.203757	-0.260434	-0.260434
Plasma	NT1tauAverage	207	73	0.826716	0.703362	0.838131	0.83694	0.843425	0.693402	0.853087	0.854014	45.5	6.536	-1.66151	-1.51816	-1.257	-1.19832	-1.12294	-1.1243	0.647343	0.913043	0.613527	0.628019	0.695652	0.700483	0.724638	0.724638	0.890411	0.39726	0.958904	0.945205	0.863014	0.589041	0.849315	0.835616	2.81614	2.81614	0.337966	0.337966	3.10228	3.10228	-0.0356554	-0.0356554	-0.491583	-0.491583	0.19227	0.19227	-0.450888	-0.450888
Plasma	PPY	133	46	0.805083	0.628964	0.814972	0.813174	0.835731	0.679307	0.840144	0.839327	43.5	527.522	-1.28404	-1.49456	-1.3078	-1.38746	-0.543539	-0.334217	0.533835	0.766917	0.661654	0.56391	0.661654	0.616541	0.87218	0.894737	0.978261	0.521739	0.847826	0.934783	0.847826	0.73913	0.695652	0.673913	2.94877	2.94877	0.218057	0.218057	3.12605	3.12605	-0.0396793	-0.0396793	-0.676489	-0.676489	-0.722789	-0.722789	-0.552096	-0.552096
Plasma	pTau181	24	13	0.814103	0.833333	0.875	0.875	0.842949	0.823718	0.878205	0.878205	45	2.45811	-1.65999	-1.64888	-1.35298	-0.592173	0.141467	0.136241	0.708333	0.583333	0.625	0.625	0.666667	0.791667	0.916667	0.916667	0.923077	1	1	1	0.923077	0.769231	0.692308	0.692308	-0.199842	-0.199842	0.677053	0.677053	0.482434	0.482434	0	0	-0.298318	-0.298318	0.100135	0.100135	-0.0399801	-0.0399801
Plasma	Ptau217NormalisedMean	173	53	0.835696	0.832915	0.892682	0.891591	0.858927	0.838914	0.901734	0.900643	45.5	0.669655	-1.58595	-1.56348	-1.45673	-0.855869	-1.07157	-1.85003	0.624277	0.83237	0.734104	0.734104	0.687861	0.895954	0.843931	0.687861	0.924528	0.716981	0.886792	0.886792	0.90566	0.641509	0.792453	0.943396	0.0639064	0.0639064	1.62423	1.62423	1.44253	1.44253	-0.0335252	-0.0335252	-0.639793	-0.639793	-0.128286	-0.128286	-0.288968	-0.288968
Plasma	SAA	252	93	0.83888	0.502603	0.838966	0.84016	0.852321	0.572325	0.852492	0.852577	44.5	58108390	-1.53277	-1.55533	-1.1988	-1.20551	-1.31878	-1.32056	0.619048	0.904762	0.630952	0.630952	0.702381	0.718254	0.694444	0.694444	0.935484	0.150538	0.935484	0.935484	0.870968	0.473118	0.88172	0.88172	8.10192	8.10192	0.00288579	0.00288579	8.10171	8.10171	0.0404152	0.0404152	-0.45905	-0.45905	-1.34816	-1.34816	-0.461804	-0.461804
Plasma	sICAM1	252	93	0.83888	0.556622	0.840715	0.840246	0.852321	0.618536	0.855052	0.854369	44.5	348387	-1.28576	-1.28019	-1.1988	-0.909838	-1.64044	-1.5373	0.619048	0.507937	0.690476	0.68254	0.702381	0.769841	0.634921	0.650794	0.935484	0.655914	0.903226	0.903226	0.870968	0.44086	0.956989	0.946237	7.06383	7.06383	0.0621797	0.0621797	7.11606	7.11606	-0.0159161	-0.0159161	-0.45905	-0.45905	-1.28669	-1.28669	-0.493742	-0.493742
Plasma	sVCAM1	252	93	0.83888	0.566479	0.840288	0.841441	0.852321	0.616551	0.853132	0.855052	44.5	492468	-1.51458	-1.29341	-1.1988	-1.11239	-1.11549	-1.65092	0.619048	0.420635	0.634921	0.674603	0.702381	0.646825	0.722222	0.642857	0.935484	0.709677	0.935484	0.903226	0.870968	0.580645	0.860215	0.956989	6.55492	6.55492	0.0477711	0.0477711	6.59783	6.59783	0.0392799	0.0392799	-0.45905	-0.45905	-0.979016	-0.979016	-0.441619	-0.441619
Plasma	TARC	252	93	0.83888	0.552697	0.840758	0.84127	0.852321	0.616103	0.856503	0.856759	44.5	305.055	-1.50816	-1.61599	-1.1988	-1.07227	-1.04227	-1.04247	0.619048	0.309524	0.642857	0.623016	0.702381	0.706349	0.718254	0.718254	0.935484	0.827957	0.924731	0.946237	0.870968	0.483871	0.849462	0.849462	7.25048	7.25048	0.0636221	0.0636221	7.30446	7.30446	0.017396	0.017396	-0.45905	-0.45905	-1.32763	-1.32763	-0.541488	-0.541488
Plasma	Tau	249	91	0.838872	0.718522	0.854451	0.87025	0.851516	0.707622	0.870824	0.880533	44.5	2.685	-1.23581	-1.15925	-1.20312	-1.32344	-1.52469	-1.4556	0.62249	0.690763	0.710843	0.75502	0.702811	0.574297	0.678715	0.714859	0.934066	0.659341	0.901099	0.868132	0.868132	0.791209	0.934066	0.912088	3.23132	3.23132	0.535394	0.535394	3.70458	3.70458	0.572248	0.572248	-0.427738	-0.427738	0.252404	0.252404	-0.589064	-0.589064
Plasma	TenacinC	228	80	0.841118	0.611047	0.848081	0.849287	0.854879	0.661623	0.8608	0.862116	47.5	71636	-1.92466	-1.74776	-1.26528	-0.827093	-1.46469	-1.4626	0.697368	0.675439	0.565789	0.605263	0.701754	0.780702	0.662281	0.666667	0.85	0.5375	0.9875	0.95	0.8875	0.5125	0.9125	0.9125	5.20963	5.20963	0.224115	0.224115	5.37257	5.37257	0.0390047	0.0390047	-0.447808	-0.447808	-0.952974	-0.952974	-0.414445	-0.414445
Plasma	TNFA	252	93	0.83888	0.515425	0.837515	0.840075	0.852321	0.567546	0.851468	0.853345	44.5	2.8927	-1.67922	-1.6252	-1.1988	-0.438349	-1.15124	-1.28425	0.619048	0.511905	0.619048	0.623016	0.702381	0.81746	0.718254	0.698413	0.935484	0.548387	0.946237	0.946237	0.870968	0.365591	0.870968	0.870968	7.85085	7.85085	-0.0460333	-0.0460333	7.80459	7.80459	0.0864262	0.0864262	-0.45905	-0.45905	-1.00912	-1.00912	-0.473198	-0.473198
Plasma	TPO	24	13	0.814103	0.602564	0.823718	0.823718	0.842949	0.641026	0.846154	0.842949	45	399.877	-0.900071	-0.907898	-1.35298	-0.560192	-1.16958	-1.16069	0.708333	0.708333	0.708333	0.708333	0.666667	0.625	0.666667	0.666667	0.923077	0.538462	0.923077	0.923077	0.923077	0.692308	0.923077	0.923077	1.73478	1.73478	0.0980138	0.0980138	1.83013	1.83013	0	0	-0.298318	-0.298318	-0.273502	-0.273502	-0.238749	-0.238749
Purdue	dhspp	346	88	0.874097	0.771578	0.890633	0.891093	0.881618	0.78102	0.897465	0.897662	44.5	4.5	-0.891083	-0.903161	-1.51664	-1.45093	-1.13475	-1.19488	0.693642	0.783237	0.855491	0.855491	0.757225	0.725434	0.817919	0.812139	0.931818	0.613636	0.772727	0.772727	0.875	0.715909	0.829545	0.829545	3.17935	3.17935	0.700994	0.700994	3.72361	3.72361	0.0198606	0.0198606	-0.312656	-0.312656	-0.246371	-0.246371	-0.296571	-0.296571
Purdue	nhspp	345	87	0.869682	0.774446	0.887206	0.88734	0.877295	0.784491	0.893537	0.893503	44.5	5.5	-1.49914	-1.51762	-1.51559	-1.27309	-1.51644	-1.51493	0.689855	0.623188	0.782609	0.782609	0.753623	0.744928	0.771014	0.771014	0.931034	0.816092	0.850575	0.850575	0.873563	0.701149	0.850575	0.850575	2.87597	2.87597	0.726313	0.726313	3.42941	3.42941	0.00560224	0.00560224	-0.310021	-0.310021	-0.253421	-0.253421	-0.266778	-0.266778
RADD	raddhm	195	80	0.826603	0.769519	0.883622	0.883109	0.838654	0.800321	0.894583	0.894968	44.5	2.5	-0.260277	-0.177217	-0.908309	-0.75348	-0.560855	-0.518893	0.594872	0.784615	0.912821	0.912821	0.707692	0.784615	0.897436	0.882051	0.9375	0.7125	0.7	0.7	0.8125	0.7125	0.7375	0.7375	1.47644	1.47644	1.78578	1.78578	3.14341	3.14341	-0.0176399	-0.0176399	-0.345886	-0.345886	-0.722284	-0.722284	-0.382596	-0.382596
RADD	raddim	195	80	0.826603	0.60766	0.845288	0.850609	0.838654	0.669615	0.858558	0.862212	44.5	#NAME?	-1.10616	-1.16215	-0.908309	-0.942423	-0.217255	-0.374266	0.594872	0.912821	0.687179	0.692308	0.707692	0.712821	0.902564	0.892308	0.9375	0.3	0.85	0.85	0.8125	0.6125	0.6375	0.65	5.90519	5.90519	0.547654	0.547654	6.48638	6.48638	0.160318	0.160318	-0.345886	-0.345886	-1.42844	-1.42844	-0.389973	-0.389973
Reiss	aggsum	353	108	0.870436	0.597393	0.878712	0.879918	0.877492	0.625289	0.885754	0.886358	44.5	0.5	-1.26934	-1.32468	-1.32526	-1.39831	-1.54126	-1.25103	0.691218	0.835694	0.767705	0.739377	0.756374	0.654391	0.733711	0.764873	0.925926	0.351852	0.842593	0.87037	0.851852	0.555556	0.888889	0.861111	8.99204	8.99204	0.363775	0.363775	9.34738	9.34738	0.0540522	0.0540522	-0.304723	-0.304723	-0.71654	-0.71654	-0.315145	-0.315145
Reiss	autsum	353	108	0.870436	0.574717	0.876246	0.878948	0.877492	0.605432	0.883499	0.887197	44.5	0.5	-1.23623	-1.22014	-1.32526	-1.34115	-1.32723	-1.26236	0.691218	0.844193	0.773371	0.773371	0.756374	0.665722	0.753541	0.770538	0.925926	0.305556	0.861111	0.861111	0.851852	0.527778	0.87963	0.87037	10.0704	10.0704	0.253614	0.253614	10.3222	10.3222	0.119875	0.119875	-0.304723	-0.304723	-0.814422	-0.814422	-0.31924	-0.31924
Reiss	reissav	353	108	0.870436	0.585458	0.878174	0.877728	0.877492	0.612659	0.884889	0.884705	44.5	0.5	-1.2488	-1.24409	-1.32526	-1.08225	-1.49615	-1.5005	0.691218	0.72238	0.767705	0.767705	0.756374	0.719547	0.736544	0.736544	0.925926	0.425926	0.87037	0.87037	0.851852	0.472222	0.907407	0.907407	8.79171	8.79171	0.339322	0.339322	9.09019	9.09019	-0.0197733	-0.0197733	-0.304723	-0.304723	-0.653424	-0.653424	-0.298807	-0.298807
Reiss	reissdepb	353	108	0.870436	0.585235	0.873361	0.873282	0.877492	0.617787	0.880508	0.880062	44.5	1.5	-1.59392	-1.68835	-1.32526	-1.14688	-1.12565	-1.48034	0.691218	0.903683	0.70255	0.694051	0.756374	0.711048	0.767705	0.733711	0.925926	0.25	0.916667	0.916667	0.851852	0.509259	0.851852	0.87963	8.83302	8.83302	0.126981	0.126981	8.93778	8.93778	-0.00342617	-0.00342617	-0.304723	-0.304723	-0.797132	-0.797132	-0.310794	-0.310794
Reiss	reissdepp	353	108	0.870436	0.642758	0.883577	0.885413	0.877492	0.659296	0.891328	0.89243	44.5	0.5	-1.43375	-1.9338	-1.32526	-0.880729	-1.26401	-1.23109	0.691218	0.645892	0.745042	0.668555	0.756374	0.875354	0.776204	0.779037	0.925926	0.601852	0.888889	0.962963	0.851852	0.37037	0.888889	0.888889	6.84874	6.84874	0.584193	0.584193	7.33682	7.33682	0.0843893	0.0843893	-0.304723	-0.304723	-0.395976	-0.395976	-0.355269	-0.355269
Reiss	reissdpb	353	108	0.870436	0.581051	0.8766	0.875603	0.877492	0.613564	0.883354	0.883984	44.5	0.5	-1.24003	-1.15084	-1.32526	-1.17648	-1.50425	-1.5235	0.691218	0.72238	0.76204	0.767705	0.756374	0.674221	0.739377	0.730878	0.925926	0.425926	0.861111	0.851852	0.851852	0.527778	0.907407	0.907407	8.9875	8.9875	0.270331	0.270331	9.24091	9.24091	-0.044113	-0.044113	-0.304723	-0.304723	-0.794728	-0.794728	-0.298993	-0.298993
Reiss	reissparan	353	108	0.870436	0.590914	0.873662	0.872456	0.877492	0.622259	0.882003	0.881033	44.5	0.5	-1.64335	-1.62878	-1.32526	-1.35449	-0.822286	-1.4672	0.691218	0.824363	0.696884	0.694051	0.756374	0.637394	0.813031	0.745042	0.925926	0.361111	0.916667	0.916667	0.851852	0.574074	0.814815	0.87963	9.25237	9.25237	0.140737	0.140737	9.40182	9.40182	-0.0529988	-0.0529988	-0.304723	-0.304723	-0.8083	-0.8083	-0.367993	-0.367993
Reiss	reisspsy	353	108	0.870436	0.666955	0.883551	0.885099	0.877492	0.669172	0.890043	0.890987	44.5	0.5	-1.29525	-1.90078	-1.32526	-1.37834	-1.58046	-1.57934	0.691218	0.813031	0.764873	0.66289	0.756374	0.637394	0.730878	0.733711	0.925926	0.518519	0.861111	0.962963	0.851852	0.666667	0.907407	0.898148	6.50365	6.50365	0.581232	0.581232	7.01166	7.01166	0.0705527	0.0705527	-0.304723	-0.304723	-0.0566201	-0.0566201	-0.295245	-0.295245
ReissTot	reisstot	353	108	0.870436	0.699048	0.884233	0.885177	0.877492	0.688975	0.891892	0.892522	44.5	3.5	-0.999021	-1.00791	-1.32526	-0.976661	-1.28141	-1.28963	0.691218	0.796034	0.793201	0.793201	0.756374	0.824363	0.767705	0.767705	0.925926	0.509259	0.851852	0.851852	0.851852	0.462963	0.898148	0.898148	5.28166	5.28166	0.61485	0.61485	5.79063	5.79063	0.0435125	0.0435125	-0.304723	-0.304723	0.249015	0.249015	-0.352803	-0.352803
Tinetti	tbaba	344	100	0.869506	0.733038	0.879695	0.880218	0.87641	0.730756	0.883765	0.88391	44.5	11.5	-2.12933	-2.17096	-1.38124	-1.32106	-1.51691	-1.20662	0.69186	0.59593	0.627907	0.627907	0.752907	0.758721	0.738372	0.784884	0.92	0.78	0.98	0.98	0.86	0.68	0.87	0.82	4.16189	4.16189	0.435058	0.435058	4.51673	4.51673	0.0228074	0.0228074	-0.287823	-0.287823	0.0550808	0.0550808	-0.17583	-0.17583
VerbalFluency	vfannepraw	239	23	0.917319	0.745498	0.940331	0.943606	0.9175	0.747044	0.940422	0.944242	42.5	2.5	-2.18635	-2.12389	-2.49009	-2.06619	-1.95524	-1.96917	0.807531	0.732218	0.870293	0.882845	0.807531	0.732218	0.882845	0.887029	0.956522	0.695652	0.913043	0.913043	0.956522	0.695652	0.913043	0.913043	3.43837	3.43837	0.844705	0.844705	3.94256	3.94256	0.127673	0.127673	-0.00641476	-0.00641476	-0.0238363	-0.0238363	-0.00341445	-0.00341445
VerbalFluency	vfanneprep	239	23	0.917319	0.580317	0.919411	0.918137	0.9175	0.597599	0.918774	0.918228	42.5	0.5	-2.69767	-2.7142	-2.49009	-2.37434	-2.51507	-2.54803	0.807531	0.736402	0.799163	0.807531	0.807531	0.736402	0.803347	0.807531	0.956522	0.434783	0.956522	0.956522	0.956522	0.434783	0.956522	0.956522	5.81125	5.81125	0.0743799	0.0743799	5.85266	5.85266	-0.0446346	-0.0446346	-0.00641476	-0.00641476	-0.220996	-0.220996	0.0226701	0.0226701
VerbalFluency	vftotnepnoc	239	23	0.917319	0.649718	0.921139	0.932418	0.9175	0.634528	0.920684	0.933054	42.5	0.5	-2.96362	-2.89821	-2.49009	-1.93313	-2.78046	-2.78174	0.807531	0.90795	0.769874	0.799163	0.807531	0.924686	0.769874	0.803347	0.956522	0.391304	0.956522	0.956522	0.956522	0.391304	0.956522	0.956522	4.72249	4.72249	0.129161	0.129161	4.73306	4.73306	0.38649	0.38649	-0.00641476	-0.00641476	0.179267	0.179267	0.0147756	0.0147756
VerbalFluency	vftotnepraw	239	23	0.917319	0.766509	0.939785	0.941605	0.9175	0.76569	0.939967	0.942696	42.5	8.5	-2.93138	-2.9556	-2.49009	-2.70336	-2.40259	-2.41152	0.807531	0.573222	0.790795	0.799163	0.807531	0.573222	0.853556	0.866109	0.956522	0.913043	1	1	0.956522	0.913043	0.956522	0.956522	3.4445	3.4445	0.871289	0.871289	4.10174	4.10174	0.0803757	0.0803757	-0.00641476	-0.00641476	0.0148099	0.0148099	-0.00783951	-0.00783951
VerbalFluency	vftotneprep	239	23	0.917319	0.528106	0.917591	0.916682	0.9175	0.537475	0.918319	0.916864	42.5	0.5	-2.69368	-2.84245	-2.49009	-2.4128	-2.41505	-2.60434	0.807531	0.619247	0.807531	0.790795	0.807531	0.150628	0.824268	0.8159	0.956522	0.434783	0.956522	0.956522	0.956522	0.913043	0.956522	0.956522	6.42966	6.42966	0.00964577	0.00964577	6.43147	6.43147	-0.0315857	-0.0315857	-0.00641476	-0.00641476	-0.116051	-0.116051	-0.0256866	-0.0256866
VMI	rsvmi	350	101	0.869378	0.721485	0.89215	0.89232	0.876634	0.742687	0.897341	0.897256	44.5	12.5	-1.46799	-1.45193	-1.38457	-1.05097	-1.74846	-1.75441	0.688571	0.92	0.754286	0.757143	0.754286	0.82	0.722857	0.72	0.920792	0.435644	0.871287	0.871287	0.861386	0.60396	0.910891	0.910891	4.29296	4.29296	0.999494	0.999494	5.04909	5.04909	0.00779884	0.00779884	-0.304458	-0.304458	-0.495754	-0.495754	-0.23771	-0.23771
[truncated: 96 more columns]

## Sheet: STable 5 CogStable-MCI
Measure	Variable	CS	MCI	A_AUC	B_AUC	AB_AUC	AxB_AUC	Ae4_AUC	Be4_AUC	ABe4_AUC	AxBe4_AUC	A_Thresh	B_Thresh	AB_Thresh	AxB_Thresh	Ae4_Thresh	Be4_Thresh	ABe4_Thresh	AxBe4_Thresh	A_Spec	B_Spec	AB_Spec	AxB_Spec	Ae4_Spec	Be4_Spec	ABe4_Spec	AxBe4_Spec	A_Sens	B_Sens	AB_Sens	AxB_Sens	Ae4_Sens	Be4_Sens	ABe4_Sens	AxBe4_Sens	AB_Delong	AB_Delong_MFDR	ABA_Delong	ABA_Delong_MFDR	ABB_Delong	ABB_Delong_MFDR	AxBAB_Delong	AxBAB_Delong_MFDR	Ae4_Delong	Ae4_Delong_MFDR	Be4_Delong	Be4_Delong_MFDR	ABe4_Delong	ABe4_Delong_MFDR
Block	exbd	350	56	0.850255	0.687908	0.874439	0.871224	0.856454	0.711862	0.880408	0.878776	44.5	11.5	-2.52662	-2.44888	-1.81544	-1.43719	-1.78621	-1.7321	0.688571	0.82	0.657143	0.651429	0.754286	0.885714	0.788571	0.782857	0.910714	0.535714	0.964286	0.946429	0.821429	0.464286	0.839286	0.821429	3.41632	3.41632	0.832162	0.832162	3.96819	3.96819	-0.112131	-0.112131	-0.202563	-0.202563	-0.407728	-0.407728	-0.213086	-0.213086
Block	wisbd	347	55	0.850327	0.686639	0.858423	0.856903	0.856379	0.700655	0.864422	0.865837	44.5	3.5	-2.10129	-2.3886	-1.8147	-1.64508	-2.1033	-2.71904	0.691643	0.818444	0.706052	0.651297	0.757925	0.711816	0.706052	0.608069	0.909091	0.563636	0.909091	0.963636	0.818182	0.672727	0.909091	0.981818	3.33562	3.33562	0.274643	0.274643	3.52528	3.52528	-0.0520912	-0.0520912	-0.196465	-0.196465	-0.225763	-0.225763	-0.205043	-0.205043
BlockSum	hwrssum	347	55	0.850327	0.692507	0.86492	0.863558	0.856379	0.712051	0.870265	0.870369	44.5	13.5	-2.39488	-2.35839	-1.8147	-1.45666	-2.02287	-2.66793	0.691643	0.864553	0.654179	0.659942	0.757925	0.832853	0.726225	0.616715	0.909091	0.527273	0.963636	0.963636	0.818182	0.563636	0.872727	0.981818	3.18926	3.18926	0.495477	0.495477	3.50936	3.50936	-0.0466392	-0.0466392	-0.196465	-0.196465	-0.312601	-0.312601	-0.184176	-0.184176
CatsDogs	nencd	334	50	0.84	0.547335	0.846228	0.847904	0.846976	0.605659	0.854401	0.860269	42.5	1.5	-2.02705	-2.17147	-1.81112	-2.08605	-1.86003	-1.88829	0.634731	0.958084	0.715569	0.697605	0.754491	0.697605	0.754491	0.745509	0.96	0.14	0.88	0.88	0.82	0.5	0.84	0.86	7.66512	7.66512	0.197442	0.197442	7.85196	7.85196	0.0524496	0.0524496	-0.214268	-0.214268	-1.16053	-1.16053	-0.254641	-0.254641
CatsDogs	nescd	324	49	0.847789	0.760551	0.889456	0.886999	0.854686	0.787793	0.89988	0.897235	42.5	3.5	-2.30774	-2.47176	-1.76868	-1.91238	-1.54732	-1.49716	0.651235	0.796296	0.712963	0.697531	0.771605	0.820988	0.851852	0.839506	0.959184	0.673469	0.897959	0.918367	0.816327	0.653061	0.795918	0.795918	1.94348	1.94348	1.39846	1.39846	2.93635	2.93635	-0.0859976	-0.0859976	-0.214714	-0.214714	-0.511476	-0.511476	-0.372008	-0.372008
CatsDogs	ttncd	334	50	0.84	0.687186	0.853533	0.850958	0.846976	0.714461	0.859222	0.858024	42.5	15.45	-2.46273	-2.38864	-1.81112	-1.9571	-1.92041	-2.07373	0.634731	0.679641	0.643713	0.661677	0.754491	0.697605	0.742515	0.724551	0.96	0.64	0.96	0.92	0.82	0.62	0.86	0.88	3.19242	3.19242	0.43287	0.43287	3.49521	3.49521	-0.0825727	-0.0825727	-0.214268	-0.214268	-0.474354	-0.474354	-0.180898	-0.180898
CatsDogs	ttscd	325	48	0.845801	0.683974	0.860737	0.860032	0.852212	0.70734	0.869583	0.869455	42.5	21.15	-2.21019	-2.23095	-1.78618	-1.67601	-2.25862	-2.24821	0.649231	0.529231	0.729231	0.723077	0.769231	0.8	0.704615	0.701538	0.958333	0.770833	0.9375	0.9375	0.8125	0.5625	0.895833	0.895833	3.44336	3.44336	0.489176	0.489176	3.81841	3.81841	-0.0238432	-0.0238432	-0.196704	-0.196704	-0.406197	-0.406197	-0.290705	-0.290705
CuedRecall	crs	278	32	0.863141	0.597741	0.866344	0.868255	0.863759	0.596785	0.868368	0.867918	42.5	9.5	-2.9628	-2.97626	-2.52272	-1.91902	-2.83083	-2.42807	0.665468	0.834532	0.640288	0.647482	0.71223	0.791367	0.658273	0.733813	0.9375	0.40625	0.9375	0.9375	0.90625	0.4375	0.9375	0.875	4.07986	4.07986	0.082788	0.082788	4.10776	4.10776	0.049285	0.049285	-0.015972	-0.015972	0.0114293	0.0114293	-0.0520083	-0.0520083
CuedRecall	frs	278	32	0.863141	0.838073	0.909791	0.910128	0.863759	0.837005	0.909397	0.909173	42.5	14.5	-2.02893	-2.03093	-2.52272	-1.84087	-2.23723	-2.2326	0.665468	0.78777	0.845324	0.845324	0.71223	0.856115	0.809353	0.809353	0.9375	0.71875	0.8125	0.8125	0.90625	0.6875	0.875	0.875	0.55709	0.55709	1.30217	1.30217	1.66525	1.66525	0.0101203	0.0101203	-0.015972	-0.015972	0.0207342	0.0207342	0.0113856	0.0113856
CuedRecall	ticr	278	31	0.858958	0.81324	0.894117	0.895625	0.859364	0.810861	0.895277	0.895393	42.5	6.5	-3.07463	-2.13277	-2.52895	-1.82312	-2.12977	-2.10276	0.665468	0.910072	0.654676	0.823741	0.71223	0.910072	0.809353	0.809353	0.935484	0.645161	0.967742	0.806452	0.903226	0.645161	0.83871	0.83871	0.867881	0.867881	0.95332	0.95332	1.57849	1.57849	0.0435485	0.0435485	-0.0102914	-0.0102914	0.036891	0.036891	-0.0331077	-0.0331077
CuedRecall	tifr	278	31	0.858958	0.610873	0.861337	0.861685	0.859364	0.591204	0.869343	0.867603	42.5	0.5	-2.68888	-2.77867	-2.52895	-2.35607	-1.92816	-1.84821	0.665468	0.510791	0.672662	0.672662	0.71223	0.402878	0.798561	0.809353	0.935484	0.709677	0.935484	0.935484	0.903226	0.774194	0.806452	0.774194	4.37827	4.37827	0.0617729	0.0617729	4.43899	4.43899	0.00910423	0.00910423	-0.0102914	-0.0102914	0.276412	0.276412	-0.208412	-0.208412
CuedRecallSum	trs	278	32	0.863141	0.826326	0.906924	0.905576	0.863759	0.819863	0.906475	0.906812	42.5	28.5	-2.1222	-2.06602	-2.52272	-1.66648	-2.24104	-2.19078	0.665468	0.877698	0.830935	0.834532	0.71223	0.920863	0.809353	0.81295	0.9375	0.65625	0.84375	0.84375	0.90625	0.625	0.875	0.875	0.745748	0.745748	1.22084	1.22084	1.69174	1.69174	-0.0401496	-0.0401496	-0.015972	-0.015972	0.107203	0.107203	0.013377	0.013377
DLD	dld1	353	56	0.851376	0.796413	0.906389	0.91074	0.858939	0.79697	0.911043	0.914483	44.5	0.5	-2.03422	-2.15263	-2.26573	-1.98362	-1.61834	-1.68239	0.691218	0.688385	0.767705	0.767705	0.677054	0.779037	0.847025	0.847025	0.910714	0.821429	0.910714	0.910714	0.910714	0.75	0.857143	0.857143	1.43365	1.43365	2.01133	2.01133	3.00917	3.00917	0.178245	0.178245	-0.250719	-0.250719	-0.0121174	-0.0121174	-0.185233	-0.185233
DLD	dld2	353	56	0.851376	0.695189	0.863618	0.858559	0.858939	0.718611	0.872192	0.869764	44.5	2.5	-2.47999	-1.81478	-2.26573	-1.78569	-1.79904	-1.99816	0.691218	0.76204	0.643059	0.750708	0.677054	0.750708	0.747875	0.719547	0.910714	0.607143	0.982143	0.857143	0.910714	0.625	0.857143	0.910714	3.58898	3.58898	0.424045	0.424045	3.92108	3.92108	-0.17763	-0.17763	-0.250719	-0.250719	-0.443845	-0.443845	-0.30055	-0.30055
DLD	dld3	353	56	0.851376	0.749393	0.872774	0.866704	0.858939	0.724479	0.873128	0.873634	44.5	0.5	-1.69539	-1.6387	-2.26573	-2.3088	-1.87411	-1.86441	0.691218	0.668555	0.784703	0.78187	0.677054	0.524079	0.745042	0.74221	0.910714	0.803571	0.821429	0.821429	0.910714	0.857143	0.875	0.875	2.63134	2.63134	0.742362	0.742362	3.23931	3.23931	-0.21539	-0.21539	-0.250719	-0.250719	0.523927	0.523927	-0.0122399	-0.0122399
DLD	dld4	353	56	0.851376	0.566092	0.851831	0.851932	0.858939	0.590171	0.858433	0.860659	44.5	0.5	-2.21217	-2.31347	-2.26573	-2.0131	-1.83166	-2.47758	0.691218	0.736544	0.691218	0.660057	0.677054	0.560907	0.756374	0.623229	0.910714	0.392857	0.910714	0.946429	0.910714	0.607143	0.821429	0.946429	6.8791	6.8791	0.0154007	0.0154007	6.9067	6.9067	0.00345099	0.00345099	-0.250719	-0.250719	-0.45517	-0.45517	-0.21966	-0.21966
DLD	dld5	353	56	0.851376	0.543909	0.853349	0.852944	0.858939	0.574995	0.858711	0.859824	44.5	2.5	-2.35215	-2.34289	-2.26573	-1.6659	-1.94566	-1.87298	0.691218	0.98017	0.679887	0.679887	0.677054	0.730878	0.745042	0.74221	0.910714	0.107143	0.928571	0.928571	0.910714	0.410714	0.839286	0.839286	8.40842	8.40842	0.0664116	0.0664116	8.46143	8.46143	-0.0136104	-0.0136104	-0.250719	-0.250719	-0.632438	-0.632438	-0.176765	-0.176765
DLD	dld6	353	56	0.851376	0.656263	0.865515	0.86167	0.858939	0.658843	0.872521	0.871054	44.5	2.5	-1.97935	-2.02287	-2.26573	-1.67898	-1.58525	-2.30283	0.691218	0.796034	0.730878	0.713881	0.677054	0.790368	0.804533	0.674221	0.910714	0.428571	0.892857	0.892857	0.910714	0.464286	0.821429	0.928571	4.34086	4.34086	0.489253	0.489253	4.71059	4.71059	-0.135537	-0.135537	-0.250719	-0.250719	-0.0452154	-0.0452154	-0.24512	-0.24512
DLD	dld7	353	56	0.851376	0.658691	0.862859	0.864124	0.858939	0.664635	0.868474	0.869688	44.5	0.5	-2.0875	-2.08723	-2.26573	-1.75753	-2.11823	-2.13611	0.691218	0.583569	0.72238	0.72238	0.677054	0.730878	0.725212	0.72238	0.910714	0.696429	0.928571	0.928571	0.910714	0.589286	0.928571	0.928571	4.49965	4.49965	0.388186	0.388186	4.77711	4.77711	0.0431356	0.0431356	-0.250719	-0.250719	-0.109726	-0.109726	-0.187231	-0.187231
DLD	dld8	353	56	0.851376	0.675258	0.869587	0.867007	0.858939	0.67541	0.877276	0.876265	44.5	0.5	-2.16159	-2.05886	-2.26573	-1.69145	-2.18064	-2.18132	0.691218	0.529745	0.708215	0.733711	0.677054	0.8017	0.72238	0.719547	0.910714	0.785714	0.910714	0.892857	0.910714	0.553571	0.928571	0.928571	4.19044	4.19044	0.627529	0.627529	4.67702	4.67702	-0.0902705	-0.0902705	-0.250719	-0.250719	-0.00277644	-0.00277644	-0.269397	-0.269397
DLDSum	dldcs	353	56	0.851376	0.819051	0.885016	0.880413	0.858939	0.800384	0.892022	0.888279	44.5	2.5	-2.5096	-2.60555	-2.26573	-2.07358	-1.88863	-1.88265	0.691218	0.620397	0.665722	0.654391	0.677054	0.696884	0.764873	0.759207	0.910714	0.928571	0.964286	0.982143	0.910714	0.767857	0.892857	0.892857	1.04276	1.04276	1.20951	1.20951	2.25949	2.25949	-0.176789	-0.176789	-0.250719	-0.250719	0.533703	0.533703	-0.267413	-0.267413
DLDSum	dldss	353	56	0.851376	0.708544	0.870371	0.866982	0.858939	0.69782	0.876391	0.875582	44.5	6.5	-2.05676	-2.0057	-2.26573	-1.93809	-2.24237	-2.05823	0.691218	0.787535	0.74221	0.733711	0.677054	0.679887	0.705382	0.725212	0.910714	0.535714	0.928571	0.928571	0.910714	0.625	0.946429	0.928571	3.4638	3.4638	0.662138	0.662138	3.99462	3.99462	-0.121679	-0.121679	-0.250719	-0.250719	0.205073	0.205073	-0.214407	-0.214407
DSMSE	colshbx	198	47	0.806039	0.771169	0.856276	0.854556	0.818988	0.780787	0.862884	0.861487	44.5	6.5	-1.43826	-1.21455	-1.26119	-1.31734	-1.67729	-1.69882	0.590909	0.833333	0.757576	0.777778	0.732323	0.782828	0.722222	0.70202	0.93617	0.617021	0.851064	0.808511	0.765957	0.680851	0.87234	0.87234	0.725423	0.725423	1.23663	1.23663	1.84227	1.84227	-0.0444614	-0.0444614	-0.294424	-0.294424	-0.18314	-0.18314	-0.174343	-0.174343
DSMSE	dsap1	350	55	0.851688	0.580156	0.860779	0.860779	0.858571	0.644753	0.868935	0.868727	44.5	-Inf	-2.4644	-2.40691	-1.84139	-1.64085	-2.03966	-2.06151	0.688571	0.728571	0.654286	0.654286	0.754286	0.731429	0.725714	0.725714	0.909091	0.418182	0.963636	0.963636	0.836364	0.527273	0.890909	0.890909	6.20202	6.20202	0.309958	0.309958	6.48213	6.48213	0	0	-0.223662	-0.223662	-1.1757	-1.1757	-0.281268	-0.281268
DSMSE	dske1	350	55	0.851688	0.660935	0.862649	0.862753	0.858571	0.680182	0.871506	0.87161	44.5	1.5	-2.1622	-2.16533	-1.84139	-1.96721	-1.5485	-1.56428	0.688571	0.677143	0.702857	0.702857	0.754286	0.582857	0.805714	0.805714	0.909091	0.581818	0.890909	0.890909	0.836364	0.727273	0.763636	0.763636	4.43076	4.43076	0.364688	0.364688	4.6847	4.6847	0.00345752	0.00345752	-0.223662	-0.223662	-0.364546	-0.364546	-0.287763	-0.287763
DSMSE	dsla2	350	55	0.851688	0.712753	0.86987	0.864104	0.858571	0.73974	0.879039	0.876078	44.5	29.5	-2.31738	-1.782	-1.84139	-1.68346	-1.8432	-2.04925	0.688571	0.845714	0.694286	0.768571	0.754286	0.762857	0.768571	0.714286	0.909091	0.454545	0.909091	0.818182	0.836364	0.636364	0.836364	0.890909	3.31329	3.31329	0.615625	0.615625	3.7799	3.7799	-0.193555	-0.193555	-0.223662	-0.223662	-0.530334	-0.530334	-0.312309	-0.312309
DSMSE	dsme1	350	55	0.851688	0.732831	0.85987	0.857169	0.858571	0.725844	0.865247	0.866286	44.5	5.5	-2.42781	-2.47229	-1.84139	-1.57707	-2.07846	-2.04627	0.688571	0.525714	0.66	0.64	0.754286	0.825714	0.725714	0.722857	0.909091	0.818182	0.963636	0.963636	0.836364	0.527273	0.872727	0.872727	2.79616	2.79616	0.272829	0.272829	2.99154	2.99154	-0.0888453	-0.0888453	-0.223662	-0.223662	0.129232	0.129232	-0.175928	-0.175928
DSMSE	dspi1	350	55	0.851688	0.714416	0.865377	0.862883	0.858571	0.720779	0.873688	0.869896	44.5	9.5	-2.37261	-1.68779	-1.84139	-1.84774	-2.1108	-2.17017	0.688571	0.534286	0.665714	0.782857	0.754286	0.72	0.708571	0.694286	0.909091	0.8	0.927273	0.8	0.836364	0.636364	0.890909	0.890909	3.48559	3.48559	0.46161	0.46161	3.86254	3.86254	-0.0845258	-0.0845258	-0.223662	-0.223662	-0.133143	-0.133143	-0.282388	-0.282388
DSMSE	dsvs1	350	55	0.851688	0.671429	0.864701	0.864649	0.858571	0.693117	0.873714	0.873662	44.5	5.25	-1.65652	-1.65948	-1.84139	-1.74516	-2.16358	-1.95643	0.688571	0.785714	0.794286	0.794286	0.754286	0.702857	0.688571	0.742857	0.909091	0.472727	0.8	0.8	0.836364	0.618182	0.945455	0.890909	4.212	4.212	0.44025	0.44025	4.55244	4.55244	-0.00178853	-0.00178853	-0.223662	-0.223662	-0.411014	-0.411014	-0.312084	-0.312084
DSMSESum	colmemscr	198	47	0.806039	0.784279	0.847679	0.844025	0.818988	0.781969	0.851494	0.851279	44.5	13.5	-0.929516	-0.827814	-1.26119	-0.974473	-2.0149	-0.871711	0.590909	0.671717	0.873737	0.853535	0.732323	0.838384	0.631313	0.843434	0.93617	0.765957	0.680851	0.680851	0.765957	0.617021	0.914894	0.680851	0.463996	0.463996	1.02692	1.02692	1.41176	1.41176	-0.0947137	-0.0947137	-0.294424	-0.294424	0.0447559	0.0447559	-0.0978931	-0.0978931
DSMSESum	nonmemory	350	55	0.851688	0.728338	0.872026	0.868597	0.858571	0.751688	0.88239	0.879844	44.5	63.25	-2.05784	-1.76838	-1.84139	-1.89003	-1.91079	-2.10083	0.688571	0.465714	0.737143	0.78	0.754286	0.705714	0.76	0.722857	0.909091	0.872727	0.854545	0.818182	0.836364	0.709091	0.872727	0.909091	3.10537	3.10537	0.691331	0.691331	3.66104	3.66104	-0.117336	-0.117336	-0.223662	-0.223662	-0.489865	-0.489865	-0.35878	-0.35878
DSMSETotal	dsmseto2	350	55	0.851688	0.756208	0.875844	0.870026	0.858571	0.773844	0.885403	0.880416	44.5	68.5	-2.35433	-1.7183	-1.84139	-1.43334	-1.95812	-2.05899	0.688571	0.448571	0.68	0.785714	0.754286	0.848571	0.757143	0.731429	0.909091	0.927273	0.927273	0.818182	0.836364	0.581818	0.890909	0.909091	2.52685	2.52685	0.829376	0.829376	3.2284	3.2284	-0.202085	-0.202085	-0.223662	-0.223662	-0.397254	-0.397254	-0.337775	-0.337775
MRI	accumbens	168	20	0.855357	0.703571	0.857738	0.859226	0.854464	0.699702	0.859524	0.86875	44.5	864.417	-2.49252	-2.07689	-2.8035	-2.51852	-2.78377	-2.36625	0.672619	0.702381	0.678571	0.714286	0.636905	0.470238	0.64881	0.690476	1	0.65	1	1	1	0.9	1	1	2.21437	2.21437	0.0572045	0.0572045	2.24676	2.24676	0.0359583	0.0359583	0.0211149	0.0211149	0.0448222	0.0448222	-0.0421102	-0.0421102
MRI	amygdala	168	20	0.855357	0.74494	0.861607	0.855655	0.854464	0.753869	0.860119	0.858631	44.5	2988.03	-2.24324	-2.22262	-2.8035	-2.26637	-2.48771	-2.34167	0.672619	0.708333	0.72619	0.720238	0.636905	0.64881	0.696429	0.708333	1	0.7	1	1	1	0.8	1	1	1.67458	1.67458	0.152729	0.152729	1.77921	1.77921	-0.146576	-0.146576	0.0211149	0.0211149	-0.107863	-0.107863	0.0364589	0.0364589
MRI	bankssts	168	20	0.855357	0.791071	0.899107	0.9	0.854464	0.794345	0.9	0.9	44.5	3948.35	-2.55766	-2.54393	-2.8035	-2.23507	-1.55642	-1.55652	0.672619	0.482143	0.744048	0.75	0.636905	0.666667	0.863095	0.863095	1	1	0.95	0.95	1	0.8	0.85	0.85	1.20798	1.20798	1.10738	1.10738	2.09065	2.09065	0.0240098	0.0240098	0.0211149	0.0211149	-0.0508814	-0.0508814	-0.0232116	-0.0232116
MRI	brainstem	168	20	0.855357	0.560417	0.857143	0.856845	0.854464	0.595833	0.858631	0.856845	44.5	15564.3	-2.45485	-2.4772	-2.8035	-2.354	-2.65272	-2.05165	0.672619	0.357143	0.696429	0.696429	0.636905	0.285714	0.672619	0.761905	1	0.85	1	1	1	0.9	1	0.9	4.10228	4.10228	0.04294	0.04294	4.12439	4.12439	-0.00715102	-0.00715102	0.0211149	0.0211149	-0.384344	-0.384344	-0.035334	-0.035334
MRI	caudalanteriorcingulate	168	20	0.855357	0.58244	0.855952	0.856548	0.854464	0.627083	0.858929	0.859226	44.5	2604.65	-2.46343	-2.46531	-2.8035	-2.31429	-2.42548	-2.42564	0.672619	0.333333	0.684524	0.684524	0.636905	0.386905	0.714286	0.714286	1	0.9	1	1	1	0.95	0.95	0.95	3.77343	3.77343	0.0142388	0.0142388	3.77266	3.77266	0.0141534	0.0141534	0.0211149	0.0211149	-0.505272	-0.505272	-0.0703397	-0.0703397
MRI	caudalmiddlefrontal	168	20	0.855357	0.50625	0.855952	0.861012	0.854464	0.462798	0.858333	0.864583	44.5	9447.89	-2.35793	-2.42007	-2.8035	-2.26928	-1.97573	-1.97278	0.672619	0.416667	0.708333	0.702381	0.636905	0.607143	0.761905	0.761905	1	0.75	0.95	1	1	0.5	0.9	0.9	4.98507	4.98507	0.014216	0.014216	4.9554	4.9554	0.122165	0.122165	0.0211149	0.0211149	0.437527	0.437527	-0.054741	-0.054741
MRI	caudate	168	20	0.855357	0.601488	0.862202	0.8625	0.854464	0.609821	0.861905	0.862202	44.5	7476.99	-2.48757	-2.50958	-2.8035	-1.91195	-2.17109	-2.16987	0.672619	0.339286	0.684524	0.678571	0.636905	0.785714	0.761905	0.761905	1	0.9	1	1	1	0.45	0.9	0.9	3.6267	3.6267	0.165337	0.165337	3.72771	3.72771	0.0072212	0.0072212	0.0211149	0.0211149	-0.0870615	-0.0870615	0.00712537	0.00712537
MRI	cerebellumcortex	168	20	0.855357	0.624702	0.85625	0.858929	0.854464	0.630952	0.853274	0.86131	44.5	71788.4	-2.4608	-2.52063	-2.8035	-1.91756	-2.51865	-2.2681	0.672619	0.630952	0.696429	0.672619	0.636905	0.755952	0.702381	0.720238	1	0.6	1	1	1	0.55	0.95	0.95	3.31362	3.31362	0.0214223	0.0214223	3.32146	3.32146	0.0646105	0.0646105	0.0211149	0.0211149	-0.0637612	-0.0637612	0.0697292	0.0697292
MRI	cuneus	168	20	0.855357	0.51131	0.858333	0.8625	0.854464	0.570833	0.859226	0.865476	44.5	6228.79	-2.57265	-2.42453	-2.8035	-1.6789	-2.7662	-2.69292	0.672619	0.232143	0.666667	0.696429	0.636905	0.863095	0.642857	0.666667	1	0.9	1	1	1	0.3	1	1	4.85568	4.85568	0.0706917	0.0706917	4.86927	4.86927	0.0982705	0.0982705	0.0211149	0.0211149	-0.631332	-0.631332	-0.0206188	-0.0206188
MRI	entorhinal	168	20	0.855357	0.633333	0.874107	0.873214	0.854464	0.633929	0.868155	0.870833	44.5	2992.98	-1.9611	-2.34295	-2.8035	-1.2876	-2.75596	-2.45352	0.672619	0.696429	0.803571	0.75	0.636905	0.994048	0.672619	0.744048	1	0.55	0.9	0.95	1	0.3	1	0.95	2.84382	2.84382	0.462454	0.462454	3.10409	3.10409	-0.0224983	-0.0224983	0.0211149	0.0211149	-0.00570908	-0.00570908	0.146617	0.146617
MRI	frontalpole	168	20	0.855357	0.57619	0.857143	0.85625	0.854464	0.599107	0.856845	0.855952	44.5	1749.97	-2.514	-2.47774	-2.8035	-2.22379	-1.99135	-2.04994	0.672619	0.636905	0.690476	0.690476	0.636905	0.52381	0.767857	0.761905	1	0.6	1	1	1	0.75	0.9	0.9	3.66385	3.66385	0.0432009	0.0432009	3.69174	3.69174	-0.0216298	-0.0216298	0.0211149	0.0211149	-0.225347	-0.225347	0.00714402	0.00714402
MRI	fusiform	168	20	0.855357	0.794643	0.875595	0.872619	0.854464	0.800298	0.875595	0.872321	44.5	15719.5	-2.1902	-2.16654	-2.8035	-2.1672	-2.44301	-2.96642	0.672619	0.75	0.755952	0.738095	0.636905	0.720238	0.732143	0.660714	1	0.8	0.9	0.9	1	0.8	0.95	1	1.00382	1.00382	0.482978	0.482978	1.33239	1.33239	-0.069588	-0.069588	0.0211149	0.0211149	-0.0771735	-0.0771735	0	0
MRI	hippocampus	168	20	0.855357	0.753274	0.872024	0.863095	0.854464	0.769048	0.869643	0.872619	44.5	6179.24	-2.45836	-2.02089	-2.8035	-1.62739	-2.41685	-2.3018	0.672619	0.839286	0.696429	0.77381	0.636905	0.875	0.732143	0.755952	1	0.7	1	0.85	1	0.6	0.95	0.95	1.31779	1.31779	0.406133	0.406133	1.53788	1.53788	-0.21094	-0.21094	0.0211149	0.0211149	-0.160895	-0.160895	0.0584959	0.0584959
MRI	inferiorparietal	168	20	0.855357	0.725893	0.86994	0.867262	0.854464	0.739286	0.872619	0.866369	44.5	23840	-2.23409	-2.56843	-2.8035	-2.03519	-2.44117	-2.30979	0.672619	0.505952	0.75	0.666667	0.636905	0.720238	0.708333	0.714286	1	0.85	0.95	1	1	0.7	1	0.95	1.82531	1.82531	0.356921	0.356921	2.04173	2.04173	-0.0655092	-0.0655092	0.0211149	0.0211149	-0.147368	-0.147368	-0.0667528	-0.0667528
MRI	inferiortemporal	168	20	0.855357	0.585119	0.861905	0.864583	0.854464	0.597321	0.866369	0.874405	44.5	19177.7	-2.65816	-2.44347	-2.8035	-1.79041	-2.18799	-2.72979	0.672619	0.553571	0.660714	0.690476	0.636905	0.869048	0.75	0.654762	1	0.65	1	1	1	0.35	0.9	1	3.68403	3.68403	0.155919	0.155919	3.75903	3.75903	0.0641249	0.0641249	0.0211149	0.0211149	-0.121816	-0.121816	-0.103051	-0.103051
MRI	insula	168	20	0.855357	0.628571	0.872321	0.871726	0.854464	0.629464	0.874702	0.872619	44.5	11033.6	-2.51947	-2.57191	-2.8035	-1.40427	-2.79859	-2.84618	0.672619	0.630952	0.690476	0.678571	0.636905	0.958333	0.666667	0.654762	1	0.65	1	1	1	0.3	1	1	2.96635	2.96635	0.412069	0.412069	3.19583	3.19583	-0.0144652	-0.0144652	0.0211149	0.0211149	-0.00879669	-0.00879669	-0.0570879	-0.0570879
MRI	isthmuscingulate	168	20	0.855357	0.642857	0.85744	0.85744	0.854464	0.651786	0.862798	0.859226	44.5	4252.94	-2.38861	-2.40453	-2.8035	-1.75551	-2.19355	-2.14391	0.672619	0.559524	0.690476	0.684524	0.636905	0.827381	0.738095	0.738095	1	0.7	1	1	1	0.5	0.95	0.95	2.87403	2.87403	0.0498969	0.0498969	2.89672	2.89672	0	0	0.0211149	0.0211149	-0.0879155	-0.0879155	-0.126792	-0.126792
MRI	lateraloccipital	168	20	0.855357	0.697321	0.863393	0.859524	0.854464	0.708929	0.861012	0.859524	44.5	18332.9	-2.23321	-2.27421	-2.8035	-2.36613	-2.44008	-2.4375	0.672619	0.875	0.744048	0.72619	0.636905	0.541667	0.720238	0.702381	1	0.45	1	1	1	0.85	1	1	2.21979	2.21979	0.197332	0.197332	2.3476	2.3476	-0.0963135	-0.0963135	0.0211149	0.0211149	-0.129618	-0.129618	0.05927	0.05927
MRI	lateralorbitofrontal	168	20	0.855357	0.661607	0.855357	0.856548	0.854464	0.671429	0.854167	0.858929	44.5	11874.8	-2.46137	-2.10506	-2.8035	-2.23868	-2.71004	-2.27492	0.672619	0.64881	0.690476	0.738095	0.636905	0.559524	0.666667	0.732143	1	0.65	1	0.95	1	0.75	1	0.95	2.67149	2.67149	0	0	2.67308	2.67308	0.0287581	0.0287581	0.0211149	0.0211149	-0.107386	-0.107386	0.0284051	0.0284051
MRI	lingual	168	20	0.855357	0.743155	0.876786	0.868452	0.854464	0.745238	0.878274	0.874702	44.5	12621.7	-2.37655	-2.53665	-2.8035	-2.22348	-2.3997	-2.4828	0.672619	0.583333	0.72619	0.690476	0.636905	0.630952	0.72619	0.708333	1	0.8	1	1	1	0.75	1	1	1.78835	1.78835	0.538608	0.538608	2.16873	2.16873	-0.212426	-0.212426	0.0211149	0.0211149	-0.0257039	-0.0257039	-0.0393684	-0.0393684
MRI	medialorbitofrontal	168	20	0.855357	0.522024	0.855952	0.852679	0.854464	0.55	0.854167	0.853571	44.5	8267.19	-2.47804	-2.54306	-2.8035	-2.24931	-2.70077	-2.50041	0.672619	0.672619	0.684524	0.684524	0.636905	0.535714	0.672619	0.708333	1	0.5	1	1	1	0.65	1	0.95	4.00583	4.00583	0.0143265	0.0143265	4.01192	4.01192	-0.0785452	-0.0785452	0.0211149	0.0211149	-0.252855	-0.252855	0.0423155	0.0423155
MRI	middletemporal	168	20	0.855357	0.706548	0.857143	0.858333	0.854464	0.708333	0.854167	0.858631	44.5	19195.1	-2.33691	-2.47296	-2.8035	-1.38017	-2.5733	-2.02896	0.672619	0.75	0.720238	0.690476	0.636905	0.910714	0.696429	0.75	1	0.65	1	1	1	0.5	1	0.95	2.15459	2.15459	0.0431898	0.0431898	2.18345	2.18345	0.0288141	0.0288141	0.0211149	0.0211149	-0.0198754	-0.0198754	0.0713494	0.0713494
MRI	pallidum	168	20	0.855357	0.506548	0.853869	0.854464	0.854464	0.539881	0.853274	0.854464	44.5	2655.32	-2.51461	-2.50131	-2.8035	-1.72637	-2.4426	-2.47845	0.672619	0.761905	0.672619	0.684524	0.636905	0.845238	0.708333	0.708333	1	0.35	1	1	1	0.3	0.95	0.95	4.80166	4.80166	-0.0356054	-0.0356054	4.77026	4.77026	0.0141907	0.0141907	0.0211149	0.0211149	-0.337118	-0.337118	0.0138723	0.0138723
MRI	paracentral	168	20	0.855357	0.733333	0.896726	0.88869	0.854464	0.740476	0.899405	0.891369	44.5	5543.06	-2.52458	-2.12258	-2.8035	-1.833	-1.91616	-1.86135	0.672619	0.809524	0.732143	0.767857	0.636905	0.77381	0.809524	0.803571	1	0.55	1	0.95	1	0.65	0.95	0.95	1.92958	1.92958	1.08882	1.08882	2.67889	2.67889	-0.228145	-0.228145	0.0211149	0.0211149	-0.0877015	-0.0877015	-0.0786092	-0.0786092
MRI	parahippocampal	168	20	0.855357	0.758929	0.880655	0.877381	0.854464	0.779762	0.878571	0.877679	44.5	4645.18	-2.59698	-2.23963	-2.8035	-2.16379	-2.71381	-2.51166	0.672619	0.690476	0.690476	0.744048	0.636905	0.666667	0.672619	0.696429	1	0.8	1	0.95	1	0.8	1	1	1.49485	1.49485	0.621457	0.621457	1.90204	1.90204	-0.0807928	-0.0807928	0.0211149	0.0211149	-0.259735	-0.259735	0.0520507	0.0520507
MRI	parsopercularis	168	20	0.855357	0.592857	0.854167	0.853571	0.854464	0.58125	0.852976	0.852679	44.5	7212.66	-2.39799	-2.4107	-2.8035	-1.45646	-2.66042	-2.65504	0.672619	0.678571	0.702381	0.696429	0.636905	0.970238	0.672619	0.672619	1	0.6	1	1	1	0.25	1	1	3.33016	3.33016	-0.0286228	-0.0286228	3.31311	3.31311	-0.0142397	-0.0142397	0.0211149	0.0211149	0.110673	0.110673	0.02817	0.02817
MRI	parsorbitalis	168	20	0.855357	0.628274	0.855655	0.854762	0.854464	0.633929	0.852679	0.85744	44.5	3818.14	-2.44139	-2.38455	-2.8035	-1.31524	-2.51341	-2.18727	0.672619	0.863095	0.690476	0.690476	0.636905	0.97619	0.708333	0.732143	1	0.4	1	1	1	0.3	0.95	0.95	2.88798	2.88798	0.0071773	0.0071773	2.89249	2.89249	-0.0214813	-0.0214813	0.0211149	0.0211149	-0.0547741	-0.0547741	0.070496	0.070496
MRI	parstriangularis	168	20	0.855357	0.55506	0.85744	0.859226	0.854464	0.573214	0.859821	0.863095	44.5	6704.04	-2.55142	-2.46542	-2.8035	-1.82391	-2.03103	-2.70158	0.672619	0.619048	0.684524	0.684524	0.636905	0.875	0.755952	0.666667	1	0.55	1	1	1	0.3	0.9	1	3.73549	3.73549	0.0500853	0.0500853	3.75918	3.75918	0.0428542	0.0428542	0.0211149	0.0211149	-0.171338	-0.171338	-0.0562847	-0.0562847
MRI	pericalcarine	168	20	0.855357	0.470536	0.86131	0.868155	0.854464	0.577679	0.857738	0.863988	44.5	4056.68	-1.92257	-2.5038	-2.8035	-2.33194	-2.04313	-2.08622	0.672619	0.333333	0.785714	0.678571	0.636905	0.196429	0.779762	0.761905	1	0.75	0.9	1	1	1	0.9	0.9	6.06105	6.06105	0.142876	0.142876	6.11771	6.11771	0.165531	0.165531	0.0211149	0.0211149	-1.27446	-1.27446	0.0836151	0.0836151
MRI	postcentral	168	20	0.855357	0.688095	0.87619	0.875893	0.854464	0.694643	0.881548	0.880357	44.5	17488.1	-2.6938	-2.33656	-2.8035	-1.59617	-2.19198	-2.65185	0.672619	0.60119	0.696429	0.714286	0.636905	0.833333	0.77381	0.672619	1	0.75	1	0.95	1	0.5	0.9	1	2.19256	2.19256	0.51929	0.51929	2.48996	2.48996	-0.00745494	-0.00745494	0.0211149	0.0211149	-0.067148	-0.067148	-0.136103	-0.136103
MRI	posteriorcingulate	168	20	0.855357	0.567262	0.857143	0.85744	0.854464	0.57381	0.858631	0.863095	44.5	4477.17	-2.27848	-2.56343	-2.8035	-1.75087	-1.91264	-1.91252	0.672619	0.869048	0.714286	0.672619	0.636905	0.904762	0.779762	0.77381	1	0.5	0.95	1	1	0.5	0.9	0.9	2.93289	2.93289	0.042775	0.042775	2.94798	2.94798	0.0071076	0.0071076	0.0211149	0.0211149	-0.0479213	-0.0479213	-0.0346646	-0.0346646
MRI	precentral	168	20	0.855357	0.653869	0.861905	0.861607	0.854464	0.67619	0.859821	0.860119	44.5	22560.3	-2.35392	-2.44365	-2.8035	-1.83471	-2.63749	-2.59231	0.672619	0.571429	0.720238	0.702381	0.636905	0.839286	0.690476	0.684524	1	0.75	1	1	1	0.55	1	1	2.50336	2.50336	0.159678	0.159678	2.59296	2.59296	-0.00730132	-0.00730132	0.0211149	0.0211149	-0.210912	-0.210912	0.0506972	0.0506972
MRI	precuneus	168	20	0.855357	0.634226	0.862798	0.857143	0.854464	0.65119	0.863095	0.860714	44.5	16667	-2.16707	-2.21551	-2.8035	-1.71216	-2.67078	-2.14802	0.672619	0.744048	0.755952	0.72619	0.636905	0.863095	0.684524	0.755952	1	0.55	0.95	0.95	1	0.5	1	0.95	2.68868	2.68868	0.181918	0.181918	2.78942	2.78942	-0.137568	-0.137568	0.0211149	0.0211149	-0.151881	-0.151881	-0.00729038	-0.00729038
MRI	putamen	168	20	0.855357	0.797024	0.872619	0.864583	0.854464	0.822321	0.878274	0.874107	44.5	10965.3	-2.38417	-2.38581	-2.8035	-2.32682	-1.86544	-1.77588	0.672619	0.690476	0.714286	0.708333	0.636905	0.642857	0.809524	0.803571	1	0.85	0.95	0.95	1	0.9	0.9	0.9	1.07733	1.07733	0.421231	0.421231	1.40654	1.40654	-0.195698	-0.195698	0.0211149	0.0211149	-0.389836	-0.389836	-0.139201	-0.139201
MRI	rostralanteriorcingulate	168	20	0.855357	0.466667	0.856845	0.85625	0.854464	0.462202	0.853274	0.856548	44.5	3060.82	-2.4547	-2.45912	-2.8035	-2.25816	-2.71866	-2.7206	0.672619	0.446429	0.696429	0.696429	0.636905	0.571429	0.64881	0.660714	1	0.6	1	1	1	0.5	1	1	5.20983	5.20983	0.0358702	0.0358702	5.23136	5.23136	-0.0143653	-0.0143653	0.0211149	0.0211149	0.0429421	0.0429421	0.0843469	0.0843469
MRI	rostralmiddlefrontal	168	20	0.855357	0.708036	0.872619	0.871429	0.854464	0.70744	0.872619	0.870833	44.5	24621.2	-2.28901	-2.26897	-2.8035	-1.47744	-2.48825	-2.13619	0.672619	0.857143	0.744048	0.738095	0.636905	0.880952	0.72619	0.77381	1	0.5	0.95	0.95	1	0.5	0.95	0.9	2.18393	2.18393	0.419975	0.419975	2.44876	2.44876	-0.0290588	-0.0290588	0.0211149	0.0211149	0.00666052	0.00666052	0	0
MRI	superiorfrontal	168	20	0.855357	0.71994	0.88006	0.878869	0.854464	0.724107	0.885417	0.884226	44.5	36483.4	-2.28663	-2.36592	-2.8035	-1.46585	-2.49396	-2.70688	0.672619	0.64881	0.744048	0.738095	0.636905	0.886905	0.708333	0.684524	1	0.75	1	1	1	0.55	1	1	1.83568	1.83568	0.633561	0.633561	2.21206	2.21206	-0.0324291	-0.0324291	0.0211149	0.0211149	-0.0433297	-0.0433297	-0.145696	-0.145696
MRI	superiorparietal	168	20	0.855357	0.637798	0.855655	0.85625	0.854464	0.658631	0.855952	0.854464	44.5	21192.5	-2.41577	-2.38253	-2.8035	-1.83247	-2.65486	-2.0839	0.672619	0.886905	0.708333	0.708333	0.636905	0.797619	0.684524	0.744048	1	0.45	1	0.95	1	0.55	1	0.95	2.56148	2.56148	0.00717699	0.00717699	2.56551	2.56551	0.0140574	0.0140574	0.0211149	0.0211149	-0.187054	-0.187054	-0.00713004	-0.00713004
MRI	superiortemporal	168	20	0.855357	0.78244	0.883929	0.883333	0.854464	0.785714	0.887202	0.88631	44.5	16765.9	-2.63359	-2.59393	-2.8035	-2.03201	-2.9029	-2.77123	0.672619	0.815476	0.702381	0.708333	0.636905	0.77381	0.660714	0.678571	1	0.7	1	1	1	0.7	1	1	1.0469	1.0469	0.694502	0.694502	1.46165	1.46165	-0.0145996	-0.0145996	0.0211149	0.0211149	-0.0363429	-0.0363429	-0.0788786	-0.0788786
MRI	supramarginal	168	20	0.855357	0.63125	0.855952	0.858929	0.854464	0.655357	0.858333	0.861607	44.5	15171	-2.52401	-2.37502	-2.8035	-1.78686	-2.46373	-2.62339	0.672619	0.922619	0.672619	0.702381	0.636905	0.845238	0.708333	0.684524	1	0.35	1	1	1	0.5	0.95	1	2.86452	2.86452	0.0142577	0.0142577	2.86736	2.86736	0.0716248	0.0716248	0.0211149	0.0211149	-0.236828	-0.236828	-0.0559645	-0.0559645
MRI	temporalpole	168	20	0.855357	0.490774	0.86369	0.864583	0.854464	0.570238	0.862798	0.866369	44.5	3720.47	-2.65937	-2.57029	-2.8035	-2.2359	-2.64441	-1.91779	0.672619	0.702381	0.666667	0.666667	0.636905	0.577381	0.660714	0.767857	1	0.4	1	1	1	0.6	1	0.9	5.25312	5.25312	0.201796	0.201796	5.34876	5.34876	0.0217713	0.0217713	0.0211149	0.0211149	-0.877041	-0.877041	0.0214599	0.0214599
MRI	thalamus	168	20	0.855357	0.645536	0.8625	0.86131	0.854464	0.68631	0.861607	0.859821	44.5	11632.1	-2.48623	-2.53448	-2.8035	-2.04547	-2.76538	-1.66458	0.672619	0.809524	0.696429	0.678571	0.636905	0.672619	0.654762	0.809524	1	0.55	1	1	1	0.7	1	0.85	2.50978	2.50978	0.172898	0.172898	2.59816	2.59816	-0.0286437	-0.0286437	0.0211149	0.0211149	-0.382266	-0.382266	0.0214336	0.0214336
MRI	transversetemporal	168	20	0.855357	0.625893	0.860417	0.86369	0.854464	0.633333	0.858631	0.86131	44.5	1160.91	-2.73775	-2.58473	-2.8035	-1.48268	-2.14737	-2.17316	0.672619	0.928571	0.654762	0.690476	0.636905	0.952381	0.761905	0.755952	1	0.35	1	1	1	0.4	0.9	0.9	2.85719	2.85719	0.11919	0.11919	2.90239	2.90239	0.0763193	0.0763193	0.0211149	0.0211149	-0.0691256	-0.0691256	0.0407152	0.0407152
MRI	ventraldc	168	20	0.855357	0.60119	0.856548	0.85625	0.854464	0.622619	0.856548	0.854167	44.5	6464.91	-2.52625	-2.24656	-2.8035	-1.37357	-2.1063	-2.48016	0.672619	0.77381	0.678571	0.72619	0.636905	0.97619	0.761905	0.702381	1	0.45	1	1	1	0.25	0.9	1	3.40784	3.40784	0.028543	0.028543	3.41858	3.41858	-0.0071688	-0.0071688	0.0211149	0.0211149	-0.217957	-0.217957	0	0
NTG	adltot	352	55	0.848735	0.624199	0.866142	0.868673	0.855062	0.648709	0.870351	0.875981	44.5	0.5	-2.26094	-2.30707	-1.8228	-2.00015	-1.99993	-2.01229	0.690341	0.889205	0.698864	0.684659	0.755682	0.693182	0.744318	0.741477	0.909091	0.345455	0.945455	0.945455	0.818182	0.545455	0.890909	0.890909	5.53849	5.53849	0.597517	0.597517	6.06838	6.06838	0.089251	0.089251	-0.205401	-0.205401	-0.464265	-0.464265	-0.14508	-0.14508
NTG	ntambtot	352	55	0.848735	0.565806	0.848864	0.848657	0.855062	0.592717	0.85501	0.854959	44.5	0.5	-2.26759	-2.19106	-1.8228	-1.91665	-2.57108	-2.56953	0.690341	0.894886	0.684659	0.684659	0.755682	0.704545	0.625	0.625	0.909091	0.236364	0.945455	0.945455	0.818182	0.472727	0.963636	0.963636	7.67096	7.67096	0.00430588	0.00430588	7.68379	7.68379	-0.00688743	-0.00688743	-0.205401	-0.205401	-0.558633	-0.558633	-0.199559	-0.199559
NTG	ntbehtot	351	55	0.848304	0.688267	0.870888	0.872494	0.854753	0.683812	0.877441	0.878684	44.5	0.5	-1.91441	-1.91968	-1.81966	-1.69886	-2.22239	-2.21322	0.689459	0.68661	0.757835	0.760684	0.754986	0.871795	0.717949	0.717949	0.909091	0.636364	0.872727	0.872727	0.818182	0.436364	0.909091	0.909091	3.63961	3.63961	0.774489	0.774489	4.21597	4.21597	0.0570301	0.0570301	-0.208959	-0.208959	0.0797977	0.0797977	-0.226644	-0.226644
NTG	ntlctot	351	55	0.848304	0.677156	0.870319	0.869852	0.854753	0.692903	0.876353	0.876301	44.5	0.5	-2.47725	-2.46423	-1.81966	-1.60806	-2.07928	-2.10357	0.689459	0.871795	0.672365	0.669516	0.754986	0.871795	0.735043	0.729345	0.909091	0.472727	0.963636	0.963636	0.818182	0.472727	0.890909	0.890909	4.1065	4.1065	0.752714	0.752714	4.70577	4.70577	-0.0164397	-0.0164397	-0.208959	-0.208959	-0.292302	-0.292302	-0.206004	-0.206004
NTG	ntmemtot	352	55	0.848735	0.808497	0.91046	0.912009	0.855062	0.785873	0.909375	0.91077	44.5	0.5	-1.5001	-1.46181	-1.8228	-2.05796	-1.67984	-1.66355	0.690341	0.855114	0.872159	0.877841	0.755682	0.855114	0.826705	0.863636	0.909091	0.727273	0.836364	0.818182	0.818182	0.727273	0.854545	0.818182	1.0241	1.0241	2.20793	2.20793	2.70333	2.70333	0.0605984	0.0605984	-0.205401	-0.205401	0.444376	0.444376	0.0412879	0.0412879
NTG	ntootot	352	55	0.848735	0.683084	0.86782	0.867872	0.855062	0.670325	0.871823	0.871875	44.5	1.5	-2.07008	-2.07005	-1.8228	-1.67968	-2.28031	-2.28159	0.690341	0.883523	0.735795	0.735795	0.755682	0.835227	0.707386	0.707386	0.909091	0.4	0.909091	0.909091	0.818182	0.509091	0.909091	0.909091	3.69551	3.69551	0.648926	0.648926	4.16047	4.16047	0.00179585	0.00179585	-0.205401	-0.205401	0.216507	0.216507	-0.135289	-0.135289
NTG	ntsrptot	351	55	0.849443	0.697876	0.867677	0.866589	0.856617	0.695105	0.87366	0.872209	44.5	0.5	-2.24091	-2.23606	-1.80619	-1.7179	-1.64719	-1.61198	0.692308	0.868946	0.695157	0.695157	0.757835	0.868946	0.789174	0.789174	0.909091	0.527273	0.945455	0.945455	0.818182	0.527273	0.818182	0.818182	3.67609	3.67609	0.625093	0.625093	4.17433	4.17433	-0.0381758	-0.0381758	-0.233776	-0.233776	0.0517337	0.0517337	-0.204528	-0.204528
NTG	ntswtot	352	55	0.848735	0.60953	0.860434	0.859969	0.855062	0.644447	0.871204	0.871565	44.5	0.5	-1.83941	-1.84005	-1.8228	-2.03444	-2.16609	-2.12137	0.690341	0.829545	0.761364	0.761364	0.755682	0.644886	0.715909	0.721591	0.909091	0.381818	0.872727	0.872727	0.818182	0.618182	0.945455	0.945455	5.8037	5.8037	0.396858	0.396858	6.1487	6.1487	-0.0160691	-0.0160691	-0.205401	-0.205401	-0.668965	-0.668965	-0.367495	-0.367495
NTGSum	nt6d	332	55	0.845126	0.822919	0.891484	0.894168	0.852382	0.788198	0.89236	0.89603	44.5	1.5	-1.99122	-2.00784	-1.76811	-1.52809	-2.03936	-2.04421	0.680723	0.671687	0.75	0.756024	0.75	0.909639	0.746988	0.746988	0.909091	0.890909	0.945455	0.945455	0.818182	0.563636	0.927273	0.927273	0.611387	0.611387	1.60954	1.60954	1.98645	1.98645	0.101851	0.101851	-0.229164	-0.229164	0.775925	0.775925	-0.031991	-0.031991
NTGSum	nttotal	350	55	0.849013	0.833688	0.890701	0.892052	0.856312	0.793636	0.892753	0.892961	44.5	2.5	-1.96189	-1.97506	-1.80297	-1.6621	-2.14371	-2.26646	0.691429	0.702857	0.762857	0.765714	0.757143	0.891429	0.745714	0.725714	0.909091	0.872727	0.945455	0.945455	0.818182	0.6	0.927273	0.945455	0.436709	0.436709	1.48641	1.48641	1.70582	1.70582	0.0522037	0.0522037	-0.237386	-0.237386	0.923488	0.923488	-0.0764865	-0.0764865
PET	centiloid	204	19	0.856553	0.837461	0.868937	0.868679	0.867131	0.827915	0.872033	0.872291	42.5	31.1892	-2.89443	-3.20538	-2.86345	-1.89367	-2.38258	-2.42096	0.661765	0.77451	0.686275	0.637255	0.676471	0.877451	0.769608	0.759804	1	0.789474	0.947368	1	1	0.684211	0.894737	0.894737	0.364036	0.364036	0.292442	0.292442	0.59636	0.59636	-0.00606266	-0.00606266	-0.262207	-0.262207	0.146743	0.146743	-0.0738986	-0.0738986
Plasma	A2M	252	47	0.814716	0.658519	0.820838	0.819571	0.8308	0.665949	0.832573	0.832236	44.5	1125159000	-2.14863	-1.78996	-2.28291	-1.36461	-1.79581	-1.7927	0.619048	0.611111	0.603175	0.706349	0.59127	0.845238	0.686508	0.686508	0.93617	0.680851	0.93617	0.829787	0.957447	0.446809	0.87234	0.87234	3.26319	3.26319	0.165	0.165	3.38189	3.38189	-0.0338483	-0.0338483	-0.433532	-0.433532	-0.125486	-0.125486	-0.311832	-0.311832
Plasma	AB40	249	46	0.814781	0.588659	0.815567	0.816876	0.831369	0.612013	0.831587	0.83377	44.5	457.5	-2.14153	-2.02026	-2.28412	-1.14266	-1.7157	-1.72072	0.62249	0.64257	0.606426	0.638554	0.594378	0.919679	0.718876	0.714859	0.934783	0.565217	0.956522	0.934783	0.956522	0.304348	0.847826	0.847826	4.26397	4.26397	0.0210351	0.0210351	4.2725	4.2725	0.0350016	0.0350016	-0.44294	-0.44294	-0.349782	-0.349782	-0.423785	-0.423785
Plasma	AB42	249	46	0.814781	0.568622	0.814999	0.817356	0.831369	0.60468	0.831063	0.832722	44.5	14.95	-2.02584	-2.05333	-2.28412	-1.20592	-2.29095	-2.25388	0.62249	0.506024	0.634538	0.638554	0.594378	0.903614	0.598394	0.598394	0.934783	0.652174	0.934783	0.934783	0.956522	0.326087	0.956522	0.956522	4.56688	4.56688	0.00584761	0.00584761	4.56613	4.56613	0.0631499	0.0631499	-0.44294	-0.44294	-0.532326	-0.532326	-0.42619	-0.42619
Plasma	AB4240	249	46	0.814781	0.53824	0.816745	0.816309	0.831369	0.581544	0.832024	0.83246	44.5	0.0334471	-2.23541	-2.23647	-2.28412	-1.85866	-1.7202	-1.72698	0.62249	0.566265	0.590361	0.590361	0.594378	0.477912	0.714859	0.710843	0.934783	0.565217	0.978261	0.978261	0.956522	0.717391	0.847826	0.847826	4.85436	4.85436	0.0528207	0.0528207	4.89187	4.89187	-0.0117468	-0.0117468	-0.44294	-0.44294	-0.609845	-0.609845	-0.407975	-0.407975
Plasma	B2M	252	47	0.814716	0.585022	0.813239	0.820078	0.8308	0.616768	0.830969	0.835191	44.5	6350187	-2.06336	-2.14145	-2.28291	-1.31109	-1.87912	-2.50833	0.619048	0.464286	0.626984	0.603175	0.59127	0.849206	0.68254	0.563492	0.93617	0.744681	0.93617	0.978723	0.957447	0.404255	0.87234	0.978723	4.48224	4.48224	-0.0397783	-0.0397783	4.44002	4.44002	0.183915	0.183915	-0.433532	-0.433532	-0.493188	-0.493188	-0.475739	-0.475739
Plasma	CRP	252	47	0.814716	0.624704	0.822948	0.8308	0.8308	0.641591	0.838821	0.842283	44.5	3013703	-1.72336	-1.76389	-2.28291	-1.70839	-2.0788	-2.10772	0.619048	0.662698	0.714286	0.714286	0.59127	0.559524	0.650794	0.65873	0.93617	0.595745	0.851064	0.851064	0.957447	0.723404	0.93617	0.93617	3.60707	3.60707	0.216936	0.216936	3.71277	3.71277	0.208277	0.208277	-0.433532	-0.433532	-0.266742	-0.266742	-0.413096	-0.413096
Plasma	Eotaxin3	252	47	0.814716	0.521319	0.818305	0.822948	0.8308	0.55868	0.83308	0.836711	44.5	10.802	-2.02382	-2.21728	-2.28291	-1.17915	-2.22246	-1.74291	0.619048	0.535714	0.626984	0.603175	0.59127	0.829365	0.603175	0.722222	0.93617	0.553191	0.93617	0.978723	0.957447	0.340426	0.957447	0.851064	5.64883	5.64883	0.0977295	0.0977295	5.55564	5.55564	0.128905	0.128905	-0.433532	-0.433532	-0.553615	-0.553615	-0.402765	-0.402765
Plasma	FABP3	252	47	0.814716	0.579872	0.819487	0.817967	0.8308	0.632303	0.836035	0.834938	44.5	4692.39	-1.87342	-1.88984	-2.28291	-1.58564	-2.09945	-2.1038	0.619048	0.884921	0.670635	0.666667	0.59127	0.72619	0.638889	0.646825	0.93617	0.276596	0.93617	0.93617	0.957447	0.510638	0.93617	0.93617	4.34716	4.34716	0.129567	0.129567	4.44179	4.44179	-0.0408845	-0.0408845	-0.433532	-0.433532	-0.817679	-0.817679	-0.449188	-0.449188
Plasma	Factor7	228	41	0.812901	0.557499	0.819641	0.82178	0.830231	0.622433	0.837505	0.837184	44.5	1004259	-1.63688	-1.7304	-1.81526	-1.75664	-1.6781	-1.68597	0.609649	0.815789	0.714912	0.70614	0.697368	0.675439	0.732456	0.72807	0.926829	0.365854	0.829268	0.829268	0.878049	0.609756	0.878049	0.878049	4.2706	4.2706	0.167689	0.167689	4.35755	4.35755	0.0533195	0.0533195	-0.437851	-0.437851	-0.880666	-0.880666	-0.443512	-0.443512
Plasma	GFAPAverage	211	37	0.790509	0.74177	0.801716	0.799411	0.809658	0.751377	0.820674	0.820674	44.5	179.766	-2.40908	-2.46469	-2.21071	-1.58703	-1.83994	-1.63578	0.601896	0.663507	0.545024	0.530806	0.582938	0.810427	0.706161	0.753555	0.918919	0.72973	0.972973	0.972973	0.945946	0.648649	0.783784	0.72973	0.870317	0.870317	0.24839	0.24839	1.05323	1.05323	-0.0495179	-0.0495179	-0.436076	-0.436076	-0.142946	-0.142946	-0.405084	-0.405084
Plasma	I309	251	47	0.817538	0.565398	0.817411	0.81953	0.833178	0.604984	0.83428	0.834195	44.5	4.987	-1.89777	-1.91654	-2.28875	-1.80468	-2.24444	-2.26101	0.621514	0.752988	0.673307	0.681275	0.593625	0.605578	0.609562	0.613546	0.93617	0.446809	0.893617	0.893617	0.957447	0.617021	0.957447	0.957447	4.3471	4.3471	-0.00344285	-0.00344285	4.33746	4.33746	0.05728	0.05728	-0.423436	-0.423436	-0.559914	-0.559914	-0.456533	-0.456533
Plasma	IL10	252	47	0.814716	0.608029	0.834009	0.836288	0.8308	0.645939	0.849629	0.85157	44.5	0.346389	-1.81355	-1.80823	-2.28291	-1.66596	-2.13524	-2.13907	0.619048	0.694444	0.706349	0.706349	0.59127	0.595238	0.642857	0.634921	0.93617	0.489362	0.893617	0.893617	0.957447	0.680851	0.93617	0.93617	3.97676	3.97676	0.52226	0.52226	4.34736	4.34736	0.0623668	0.0623668	-0.433532	-0.433532	-0.608934	-0.608934	-0.433585	-0.433585
Plasma	IL18	252	47	0.814716	0.558764	0.817123	0.826917	0.8308	0.612209	0.839159	0.843127	44.5	129.369	-1.85999	-2.10556	-2.28291	-1.80543	-2.27346	-2.4019	0.619048	0.242063	0.670635	0.646825	0.59127	0.484127	0.607143	0.595238	0.93617	0.914894	0.87234	0.914894	0.957447	0.723404	0.93617	0.957447	5.13442	5.13442	0.0639624	0.0639624	5.12987	5.12987	0.258985	0.258985	-0.433532	-0.433532	-0.882749	-0.882749	-0.586202	-0.586202
Plasma	IL5	248	46	0.813596	0.487816	0.814604	0.814428	0.826701	0.530768	0.82635	0.829243	44.5	0.07445	-2.02598	-2.06977	-1.71315	-1.22366	-2.20701	-2.34028	0.616935	0.939516	0.629032	0.620968	0.701613	0.866935	0.600806	0.58871	0.934783	0.108696	0.934783	0.934783	0.847826	0.282609	0.956522	0.978261	5.99901	5.99901	0.0269057	0.0269057	6.01933	6.01933	-0.0046772	-0.0046772	-0.348924	-0.348924	-0.615184	-0.615184	-0.312198	-0.312198
Plasma	IL6	252	47	0.814716	0.573075	0.832658	0.832405	0.8308	0.616937	0.848446	0.847687	44.5	0.7123	-1.89731	-1.88305	-2.28291	-1.74572	-2.19493	-2.25296	0.619048	0.630952	0.678571	0.686508	0.59127	0.515873	0.654762	0.634921	0.93617	0.553191	0.87234	0.87234	0.957447	0.744681	0.93617	0.93617	4.61906	4.61906	0.490093	0.490093	4.98361	4.98361	-0.00698262	-0.00698262	-0.433532	-0.433532	-0.684857	-0.684857	-0.441251	-0.441251
Plasma	IL7	252	47	0.814716	0.581729	0.819276	0.820458	0.8308	0.607734	0.836415	0.836415	44.5	4.96415	-2.05962	-2.03171	-2.28291	-2.00933	-2.35096	-2.35104	0.619048	0.460317	0.634921	0.642857	0.59127	0.238095	0.583333	0.583333	0.93617	0.744681	0.93617	0.93617	0.957447	0.93617	0.978723	0.978723	4.71656	4.71656	0.122921	0.122921	4.79717	4.79717	0.0317435	0.0317435	-0.433532	-0.433532	-0.426512	-0.426512	-0.463073	-0.463073
Plasma	NfL	251	47	0.813978	0.781978	0.823345	0.819446	0.830126	0.788463	0.837416	0.836314	44.5	16.25	-2.02004	-1.73291	-2.28081	-1.80376	-2.06329	-2.02583	0.61753	0.677291	0.649402	0.693227	0.589641	0.701195	0.645418	0.645418	0.93617	0.829787	0.93617	0.914894	0.957447	0.787234	0.914894	0.93617	0.725407	0.725407	0.253052	0.253052	0.938591	0.938591	-0.104605	-0.104605	-0.433688	-0.433688	-0.127617	-0.127617	-0.376756	-0.376756
Plasma	NT1tauAverage	207	37	0.795469	0.636898	0.803369	0.80376	0.812051	0.633895	0.821778	0.822823	44.5	3.577	-1.9181	-2.08631	-2.21514	-1.98533	-2.24708	-2.30677	0.613527	0.410628	0.661836	0.613527	0.594203	0.309179	0.603865	0.565217	0.918919	0.837838	0.891892	0.945946	0.945946	0.891892	0.945946	0.972973	2.6729	2.6729	0.182384	0.182384	2.80682	2.80682	0.00904995	0.00904995	-0.381444	-0.381444	0.0419596	0.0419596	-0.42263	-0.42263
Plasma	PPY	133	21	0.780702	0.58754	0.787325	0.783387	0.810598	0.612245	0.812746	0.81024	44.5	527.522	-2.05927	-1.99366	-2.33691	-1.44326	-1.42556	-1.40848	0.56391	0.766917	0.609023	0.62406	0.541353	0.834586	0.849624	0.849624	0.952381	0.47619	0.904762	0.857143	0.952381	0.428571	0.666667	0.666667	2.30026	2.30026	0.110188	0.110188	2.38365	2.38365	-0.0643764	-0.0643764	-0.481756	-0.481756	-0.234958	-0.234958	-0.406248	-0.406248
Plasma	Ptau217NormalisedMean	173	29	0.807156	0.774766	0.847917	0.845326	0.829181	0.781343	0.86167	0.86187	42.5	0.482202	-1.887	-2.1282	-2.45271	-1.46093	-2.3438	-2.16454	0.531792	0.676301	0.734104	0.67052	0.566474	0.861272	0.647399	0.67052	1	0.793103	0.827586	0.896552	1	0.586207	0.931034	0.896552	0.528617	0.528617	0.854876	0.854876	1.19474	1.19474	-0.0541334	-0.0541334	-0.474418	-0.474418	-0.0946681	-0.0946681	-0.295802	-0.295802
Plasma	SAA	252	47	0.814716	0.541962	0.814505	0.819909	0.8308	0.607649	0.831307	0.834262	44.5	7610967	-2.10422	-2.04386	-2.28291	-1.83825	-1.86027	-1.87091	0.619048	0.428571	0.619048	0.630952	0.59127	0.686508	0.68254	0.68254	0.93617	0.680851	0.93617	0.93617	0.957447	0.510638	0.87234	0.87234	5.1074	5.1074	-0.00567661	-0.00567661	5.08673	5.08673	0.145332	0.145332	-0.433532	-0.433532	-1.02045	-1.02045	-0.45008	-0.45008
Plasma	sICAM1	252	47	0.814716	0.56383	0.820415	0.818305	0.8308	0.618457	0.837386	0.83536	44.5	370451	-1.80242	-1.85412	-2.28291	-1.92639	-1.98944	-2.01379	0.619048	0.420635	0.686508	0.662698	0.59127	0.365079	0.666667	0.65873	0.93617	0.744681	0.893617	0.914894	0.957447	0.851064	0.93617	0.93617	4.91421	4.91421	0.154157	0.154157	5.02305	5.02305	-0.0565079	-0.0565079	-0.433532	-0.433532	-0.882107	-0.882107	-0.463086	-0.463086
Plasma	sVCAM1	252	47	0.814716	0.558384	0.817207	0.818051	0.8308	0.576157	0.832996	0.834684	44.5	533538	-1.8344	-1.90479	-2.28291	-1.18016	-2.2016	-2.19265	0.619048	0.52381	0.674603	0.65873	0.59127	0.924603	0.611111	0.615079	0.93617	0.617021	0.893617	0.914894	0.957447	0.276596	0.978723	0.978723	4.71504	4.71504	0.0678519	0.0678519	4.77408	4.77408	0.0231847	0.0231847	-0.433532	-0.433532	-0.256188	-0.256188	-0.432615	-0.432615
Plasma	TARC	252	47	0.814716	0.553107	0.824975	0.82641	0.8308	0.603343	0.84279	0.843043	44.5	392.001	-1.90759	-1.88306	-2.28291	-1.49364	-2.24956	-2.24434	0.619048	0.210317	0.674603	0.68254	0.59127	0.825397	0.615079	0.615079	0.93617	0.957447	0.914894	0.914894	0.957447	0.361702	0.978723	0.978723	5.36539	5.36539	0.279245	0.279245	5.59263	5.59263	0.039439	0.039439	-0.433532	-0.433532	-0.830761	-0.830761	-0.492184	-0.492184
Plasma	Tau	249	46	0.814781	0.641479	0.821809	0.826523	0.831369	0.658591	0.839707	0.843373	44.5	2.165	-1.99822	-1.97604	-2.28412	-1.91701	-2.0589	-2.12105	0.62249	0.461847	0.654618	0.666667	0.594378	0.574297	0.654618	0.638554	0.934783	0.782609	0.913043	0.913043	0.956522	0.673913	0.913043	0.934783	3.55382	3.55382	0.188355	0.188355	3.69391	3.69391	0.127607	0.127607	-0.44294	-0.44294	-0.294523	-0.294523	-0.477472	-0.477472
Plasma	TenacinC	228	41	0.812901	0.591517	0.821031	0.822101	0.830231	0.628049	0.835366	0.835901	44.5	80184.1	-2.32042	-2.31586	-1.81526	-1.56935	-1.94541	-1.94759	0.609649	0.828947	0.565789	0.565789	0.697368	0.741228	0.657895	0.657895	0.926829	0.365854	0.97561	0.97561	0.878049	0.512195	0.902439	0.902439	3.71503	3.71503	0.201846	0.201846	3.82489	3.82489	0.0262232	0.0262232	-0.437851	-0.437851	-0.499793	-0.499793	-0.350915	-0.350915
Plasma	TNFA	252	47	0.814716	0.510258	0.813239	0.815434	0.8308	0.552094	0.830378	0.834009	44.5	2.3472	-2.0669	-2.09783	-2.28291	-1.29781	-1.75215	-2.30143	0.619048	0.813492	0.626984	0.623016	0.59127	0.797619	0.706349	0.595238	0.93617	0.255319	0.93617	0.93617	0.957447	0.361702	0.851064	0.978723	5.83562	5.83562	-0.039808	-0.039808	5.61915	5.61915	0.0590026	0.0590026	-0.433532	-0.433532	-0.609381	-0.609381	-0.456652	-0.456652
Purdue	dhspp	346	55	0.854966	0.735024	0.869469	0.868523	0.861534	0.746952	0.875775	0.875565	44.5	4.5	-2.44731	-2.49665	-1.82701	-1.8109	-1.56988	-1.57932	0.693642	0.783237	0.66474	0.647399	0.757225	0.725434	0.797688	0.794798	0.909091	0.545455	0.927273	0.945455	0.836364	0.654545	0.818182	0.818182	2.95783	2.95783	0.491	0.491	3.33278	3.33278	-0.0321753	-0.0321753	-0.214866	-0.214866	-0.244647	-0.244647	-0.214796	-0.214796
Purdue	nhspp	345	54	0.849383	0.729576	0.861192	0.859796	0.856119	0.739721	0.866828	0.865647	44.5	5.5	-2.02474	-1.94798	-1.83313	-2.05268	-2.34448	-2.40558	0.689855	0.623188	0.727536	0.730435	0.753623	0.582609	0.681159	0.669565	0.907407	0.777778	0.87037	0.87037	0.833333	0.796296	0.925926	0.925926	2.83171	2.83171	0.39002	0.39002	3.11847	3.11847	-0.0460957	-0.0460957	-0.215914	-0.215914	-0.196391	-0.196391	-0.185266	-0.185266
RADD	raddhm	195	46	0.803623	0.701839	0.845318	0.842977	0.816332	0.734894	0.859197	0.861315	44.5	2.5	-1.04303	-0.837056	-1.26161	-1.19045	-1.14384	-1.80984	0.594872	0.784615	0.85641	0.85641	0.728205	0.784615	0.85641	0.65641	0.934783	0.586957	0.652174	0.652174	0.76087	0.586957	0.695652	0.891304	1.98634	1.98634	1.00138	1.00138	2.87414	2.87414	-0.0582629	-0.0582629	-0.285312	-0.285312	-0.553847	-0.553847	-0.34598	-0.34598
RADD	raddim	195	46	0.803623	0.576533	0.810591	0.817391	0.816332	0.633724	0.822575	0.82748	44.5	#NAME?	-2.1209	-2.02663	-1.26161	-1.44792	-0.806737	-1.0306	0.594872	0.912821	0.569231	0.594872	0.728205	0.712821	0.871795	0.85641	0.934783	0.23913	0.934783	0.934783	0.76087	0.543478	0.608696	0.630435	5.00631	5.00631	0.157672	0.157672	5.05591	5.05591	0.153565	0.153565	-0.285312	-0.285312	-1.06183	-1.06183	-0.256148	-0.256148
Reiss	aggsum	353	56	0.851376	0.553243	0.856207	0.856207	0.858939	0.577145	0.864807	0.864554	44.5	0.5	-2.42618	-2.17287	-2.26573	-1.82105	-1.99832	-1.99853	0.691218	0.835694	0.660057	0.694051	0.677054	0.716714	0.736544	0.736544	0.910714	0.267857	0.928571	0.892857	0.910714	0.446429	0.875	0.875	7.81041	7.81041	0.16427	0.16427	7.98455	7.98455	0	0	-0.250719	-0.250719	-0.474067	-0.474067	-0.291129	-0.291129
Reiss	autsum	353	56	0.851376	0.584758	0.863239	0.865869	0.858939	0.59829	0.871206	0.875152	44.5	0.5	-1.82117	-2.32394	-2.26573	-1.95254	-1.83492	-1.7742	0.691218	0.844193	0.764873	0.691218	0.677054	0.665722	0.759207	0.764873	0.910714	0.321429	0.857143	0.928571	0.910714	0.517857	0.875	0.875	6.75783	6.75783	0.406371	0.406371	7.12767	7.12767	0.0924795	0.0924795	-0.250719	-0.250719	-0.267333	-0.267333	-0.271215	-0.271215
Reiss	reissav	353	56	0.851376	0.542923	0.854411	0.852641	0.858939	0.567053	0.860785	0.860886	44.5	0.5	-2.41244	-1.8951	-2.26573	-1.54973	-2.00428	-2.01306	0.691218	0.72238	0.657224	0.736544	0.677054	0.784703	0.736544	0.730878	0.910714	0.357143	0.946429	0.857143	0.910714	0.339286	0.875	0.875	7.48663	7.48663	0.10253	0.10253	7.5734	7.5734	-0.0594858	-0.0594858	-0.250719	-0.250719	-0.44504	-0.44504	-0.212386	-0.212386
Reiss	reissdepb	353	56	0.851376	0.512267	0.851705	0.851199	0.858939	0.557138	0.858863	0.858964	44.5	1.5	-2.24092	-2.26717	-2.26573	-1.51519	-1.79764	-2.40547	0.691218	0.903683	0.679887	0.665722	0.677054	0.779037	0.753541	0.654391	0.910714	0.196429	0.928571	0.928571	0.910714	0.375	0.839286	0.928571	8.34847	8.34847	0.0110514	0.0110514	8.34886	8.34886	-0.0168138	-0.0168138	-0.250719	-0.250719	-0.827668	-0.827668	-0.236211	-0.236211
Reiss	reissdepp	353	56	0.851376	0.608155	0.8578	0.859925	0.858939	0.606131	0.865211	0.867336	44.5	0.5	-2.32257	-2.41461	-2.26573	-1.87976	-1.79752	-1.79136	0.691218	0.645892	0.665722	0.651558	0.677054	0.657224	0.76204	0.76204	0.910714	0.553571	0.946429	0.964286	0.910714	0.517857	0.875	0.875	5.60631	5.60631	0.218125	0.218125	5.777	5.777	0.0731789	0.0731789	-0.250719	-0.250719	0.0367409	0.0367409	-0.249452	-0.249452
Reiss	reissdpb	353	56	0.851376	0.540242	0.856511	0.856106	0.858939	0.56599	0.86291	0.864781	44.5	1.5	-2.34465	-2.38237	-2.26573	-1.84778	-1.87763	-2.01905	0.691218	0.86119	0.665722	0.645892	0.677054	0.674221	0.750708	0.730878	0.910714	0.25	0.946429	0.946429	0.910714	0.464286	0.857143	0.875	7.47005	7.47005	0.1755	0.1755	7.65142	7.65142	-0.0138627	-0.0138627	-0.250719	-0.250719	-0.474332	-0.474332	-0.215878	-0.215878
Reiss	reissparan	353	56	0.851376	0.571631	0.855119	0.854765	0.858939	0.593156	0.86205	0.863365	44.5	0.5	-2.38114	-2.36813	-2.26573	-1.41011	-1.99347	-1.98381	0.691218	0.824363	0.665722	0.66289	0.677054	0.957507	0.74221	0.739377	0.910714	0.321429	0.928571	0.928571	0.910714	0.196429	0.857143	0.857143	7.13342	7.13342	0.127153	0.127153	7.26553	7.26553	-0.0120469	-0.0120469	-0.250719	-0.250719	-0.413731	-0.413731	-0.232729	-0.232729
Reiss	reisspsy	353	56	0.851376	0.584126	0.856485	0.854108	0.858939	0.592321	0.860456	0.859697	44.5	0.5	-2.37613	-2.37731	-2.26573	-1.96696	-1.82192	-1.90845	0.691218	0.813031	0.66289	0.66289	0.677054	0.637394	0.747875	0.745042	0.910714	0.357143	0.946429	0.946429	0.910714	0.517857	0.839286	0.839286	6.68308	6.68308	0.172568	0.172568	6.82284	6.82284	-0.0803282	-0.0803282	-0.250719	-0.250719	-0.157541	-0.157541	-0.132084	-0.132084
ReissTot	reisstot	353	56	0.851376	0.621939	0.858787	0.855651	0.858939	0.611215	0.866173	0.864048	44.5	0.5	-2.411	-2.24152	-2.26573	-1.56803	-1.71688	-1.68826	0.691218	0.430595	0.648725	0.679887	0.677054	0.852691	0.770538	0.770538	0.910714	0.767857	0.964286	0.928571	0.910714	0.357143	0.839286	0.839286	5.18565	5.18565	0.253748	0.253748	5.39354	5.39354	-0.108307	-0.108307	-0.250719	-0.250719	0.187455	0.187455	-0.251994	-0.251994
Tinetti	tbaba	344	55	0.848441	0.643816	0.849022	0.849234	0.854466	0.640354	0.854387	0.854493	44.5	11.5	-2.12906	-2.13951	-2.50837	-1.61517	-2.44086	-2.43892	0.69186	0.59593	0.709302	0.703488	0.627907	0.834302	0.651163	0.651163	0.909091	0.672727	0.909091	0.909091	0.945455	0.454545	0.945455	0.945455	4.72366	4.72366	0.0192382	0.0192382	4.73844	4.73844	0.0070214	0.0070214	-0.194218	-0.194218	0.0613493	0.0613493	-0.173408	-0.173408
VerbalFluency	vfannepraw	239	14	0.898087	0.784071	0.938583	0.940078	0.897938	0.788553	0.938135	0.940227	42.5	2.5	-2.39416	-2.38943	-2.83707	-2.62657	-2.32665	-2.26518	0.807531	0.732218	0.887029	0.891213	0.807531	0.732218	0.891213	0.899582	0.928571	0.785714	0.928571	0.928571	0.928571	0.785714	0.928571	0.928571	2.18091	2.18091	1.11265	1.11265	3.0327	3.0327	0.0438452	0.0438452	0.00389801	0.00389801	-0.0724179	-0.0724179	0.0129146	0.0129146
VerbalFluency	vfanneprep	239	14	0.898087	0.568589	0.898984	0.898984	0.897938	0.558279	0.898685	0.898386	42.5	0.5	-3.45904	-3.45844	-2.83707	-2.83289	-3.48611	-3.50033	0.807531	0.736402	0.748954	0.748954	0.807531	0.769874	0.740586	0.740586	0.928571	0.428571	1	1	0.928571	0.357143	1	1	4.58476	4.58476	0.0236782	0.0236782	4.60983	4.60983	0	0	0.00389801	0.00389801	0.109534	0.109534	0.00799979	0.00799979
VerbalFluency	vftotnepnoc	239	14	0.898087	0.625971	0.900777	0.919307	0.897938	0.597131	0.90003	0.919456	42.5	0.5	-3.2172	-3.22094	-2.83707	-2.53504	-3.16668	-3.20736	0.807531	0.90795	0.769874	0.799163	0.807531	0.924686	0.76569	0.786611	0.928571	0.357143	0.928571	0.928571	0.928571	0.357143	0.928571	0.928571	3.86752	3.86752	0.0661302	0.0661302	3.832	3.832	0.45448	0.45448	0.00389801	0.00389801	0.265981	0.265981	0.0174843	0.0174843
VerbalFluency	vftotnepraw	239	14	0.898087	0.749253	0.924238	0.927525	0.897938	0.748506	0.922445	0.925134	42.5	8.5	-3.15821	-3.16719	-2.83707	-3.12791	-3.212	-2.79921	0.807531	0.573222	0.799163	0.799163	0.807531	0.573222	0.774059	0.853556	0.928571	0.928571	1	1	0.928571	0.928571	1	0.928571	2.76069	2.76069	0.761371	0.761371	3.41588	3.41588	0.111804	0.111804	0.00389801	0.00389801	0.0112534	0.0112534	0.059147	0.059147
VerbalFluency	vftotneprep	239	14	0.898087	0.485655	0.902122	0.902421	0.897938	0.502839	0.902271	0.901674	42.5	0.5	-3.13495	-3.11812	-2.83707	-3.0483	-2.92638	-2.90012	0.807531	0.0753138	0.794979	0.794979	0.807531	0.0753138	0.824268	0.824268	0.928571	1	0.928571	0.928571	0.928571	1	0.928571	0.928571	5.56212	5.56212	0.106519	0.106519	5.63053	5.63053	0.00796027	0.00796027	0.00389801	0.00389801	-0.16451	-0.16451	-0.00397177	-0.00397177
VMI	rsvmi	350	55	0.851532	0.666	0.862753	0.863636	0.858571	0.694156	0.869818	0.869818	44.5	12.5	-2.14026	-2.16571	-1.83991	-1.57251	-2.16935	-2.16916	0.688571	0.92	0.708571	0.711429	0.754286	0.82	0.714286	0.714286	0.909091	0.327273	0.872727	0.872727	0.836364	0.509091	0.890909	0.890909	4.13843	4.13843	0.3783	0.3783	4.41772	4.41772	0.0302809	0.0302809	-0.22853	-0.22853	-0.496493	-0.496493	-0.239005	-0.239005
[truncated: 96 more columns]

## Sheet: STable 6 MCI-Dementia
Measure	Variable	MCI	Dem	A_AUC	B_AUC	AB_AUC	AxB_AUC	Ae4_AUC	Be4_AUC	ABe4_AUC	AxBe4_AUC	A_Thresh	B_Thresh	AB_Thresh	AxB_Thresh	Ae4_Thresh	Be4_Thresh	ABe4_Thresh	AxBe4_Thresh	A_Spec	B_Spec	AB_Spec	AxB_Spec	Ae4_Spec	Be4_Spec	ABe4_Spec	AxBe4_Spec	A_Sens	B_Sens	AB_Sens	AxB_Sens	Ae4_Sens	Be4_Sens	ABe4_Sens	AxBe4_Sens	AB_Delong	AB_Delong_MFDR	ABA_Delong	ABA_Delong_MFDR	ABB_Delong	ABB_Delong_MFDR	AxBAB_Delong	AxBAB_Delong_MFDR	Ae4_Delong	Ae4_Delong_MFDR	Be4_Delong	Be4_Delong_MFDR	ABe4_Delong	ABe4_Delong_MFDR
Block	exbd	56	45	0.587698	0.736905	0.735119	0.740675	0.596032	0.730357	0.734127	0.740476	50.5	7.5	-0.0450744	0.0149114	-0.0945053	0.181917	0.108945	0.149239	0.410714	0.696429	0.75	0.732143	0.732143	0.803571	0.803571	0.803571	0.8	0.711111	0.688889	0.688889	0.466667	0.6	0.644444	0.644444	-1.97969	-1.97969	1.94078	1.94078	-0.0253912	-0.0253912	0.0790189	0.0790189	-0.10316	-0.10316	0.0927998	0.0927998	0.0139392	0.0139392
Block	wisbd	55	44	0.590496	0.694215	0.701033	0.704339	0.591736	0.702893	0.703099	0.708471	50.5	0.5	0.19523	0.261448	-0.39453	0.170917	-0.01795	0.25035	0.418182	0.654545	0.727273	0.763636	0.363636	0.654545	0.581818	0.763636	0.795455	0.659091	0.613636	0.590909	0.840909	0.681818	0.772727	0.613636	-1.37491	-1.37491	1.42026	1.42026	0.0952559	0.0952559	0.0446778	0.0446778	-0.0152051	-0.0152051	-0.123142	-0.123142	-0.02791	-0.02791
BlockSum	hwrssum	55	44	0.590496	0.734091	0.731405	0.742149	0.591736	0.733678	0.730579	0.744215	50.5	7.5	0.31717	0.237372	-0.39453	0.167559	0.303737	0.323676	0.418182	0.727273	0.818182	0.745455	0.363636	0.745455	0.818182	0.8	0.795455	0.659091	0.590909	0.659091	0.840909	0.659091	0.590909	0.613636	-1.88522	-1.88522	1.83998	1.83998	-0.0378276	-0.0378276	0.152401	0.152401	-0.0152051	-0.0152051	0.00584828	0.00584828	0.0115618	0.0115618
CatsDogs	nencd	50	30	0.661	0.709333	0.736667	0.753333	0.661667	0.680667	0.731667	0.737667	50.5	0.5	-0.388942	-0.632425	-0.87905	-0.490271	-0.698869	-0.764521	0.44	0.8	0.8	0.78	0.38	0.9	0.7	0.72	0.833333	0.6	0.6	0.666667	0.9	0.466667	0.7	0.733333	-0.582257	-0.582257	0.888481	0.888481	0.338667	0.338667	0.204375	0.204375	-0.0075742	-0.0075742	0.341867	0.341867	0.0591794	0.0591794
CatsDogs	nescd	49	22	0.652597	0.565399	0.666048	0.676252	0.66141	0.610853	0.67718	0.680891	49.5	8.5	-0.740789	-0.800919	-1.27809	-0.957416	-0.893022	-0.959794	0.408163	0.55102	0.673469	0.673469	0.326531	0.489796	0.591837	0.591837	0.863636	0.681818	0.681818	0.681818	0.954545	0.772727	0.772727	0.772727	0.899174	0.899174	0.140621	0.140621	1.02666	1.02666	0.10679	0.10679	-0.0925388	-0.0925388	-0.435527	-0.435527	-0.114082	-0.114082
CatsDogs	ttncd	50	30	0.661	0.733667	0.736667	0.728	0.661667	0.724667	0.738	0.729333	50.5	21.05	-0.231101	-0.120052	-0.87905	-0.589904	-0.476207	-0.480177	0.44	0.64	0.84	0.8	0.38	0.74	0.74	0.7	0.833333	0.833333	0.566667	0.6	0.9	0.666667	0.666667	0.7	-0.861001	-0.861001	0.898207	0.898207	0.0369556	0.0369556	-0.106249	-0.106249	-0.0075742	-0.0075742	0.110027	0.110027	-0.0163672	-0.0163672
CatsDogs	ttscd	48	21	0.649802	0.581845	0.679563	0.678571	0.649306	0.56746	0.677579	0.678571	49.5	43.4	-0.725856	-0.730422	-1.14126	-0.631172	-1.11037	-1.10379	0.416667	0.833333	0.708333	0.708333	0.395833	0.916667	0.520833	0.520833	0.857143	0.380952	0.619048	0.619048	0.904762	0.238095	0.809524	0.809524	0.647783	0.647783	0.307251	0.307251	0.927221	0.927221	-0.0102061	-0.0102061	0.00510006	0.00510006	0.129663	0.129663	0.0204029	0.0204029
CuedRecall	crs	32	22	0.558949	0.741477	0.732955	0.75142	0.614347	0.75	0.744318	0.754261	47.5	7.5	-0.102814	-0.0866435	-0.0952154	-0.297298	-0.2423	-0.158604	0.3125	0.8125	0.84375	0.78125	0.84375	0.75	0.78125	0.75	0.909091	0.636364	0.636364	0.636364	0.454545	0.727273	0.727273	0.681818	-1.72276	-1.72276	1.62657	1.62657	-0.0844769	-0.0844769	0.18673	0.18673	-0.491633	-0.491633	-0.0857695	-0.0857695	-0.112112	-0.112112
CuedRecall	frs	32	22	0.558949	0.691761	0.705256	0.705256	0.614347	0.698153	0.710227	0.703125	47.5	8.5	0.0633555	0.119784	-0.0952154	-0.601714	-0.00280612	-0.0465464	0.3125	0.5625	0.84375	0.875	0.84375	0.5625	0.8125	0.78125	0.909091	0.818182	0.590909	0.590909	0.454545	0.818182	0.590909	0.636364	-1.21514	-1.21514	1.34646	1.34646	0.127159	0.127159	0	0	-0.491633	-0.491633	-0.0603862	-0.0603862	-0.0475792	-0.0475792
CuedRecall	ticr	31	22	0.574047	0.648094	0.66349	0.684018	0.634164	0.685484	0.703812	0.721408	47.5	16.5	-0.0615344	-0.00912961	0.020074	-0.252173	-0.61369	-0.733805	0.322581	0.870968	0.741935	0.774194	0.870968	0.806452	0.580645	0.483871	0.909091	0.545455	0.545455	0.590909	0.454545	0.590909	0.818182	0.863636	-0.649035	-0.649035	0.816457	0.816457	0.138264	0.138264	0.193928	0.193928	-0.53205	-0.53205	-0.33452	-0.33452	-0.387322	-0.387322
CuedRecall	tifr	31	22	0.574047	0.508798	0.587243	0.692815	0.634164	0.618768	0.689883	0.747067	47.5	0.5	-0.569162	-0.252078	0.020074	-0.310337	-0.118474	0.702829	0.322581	0.709677	0.387097	0.612903	0.870968	0.806452	0.774194	0.967742	0.909091	0.363636	0.863636	0.727273	0.454545	0.409091	0.545455	0.454545	0.573734	0.573734	0.11684	0.11684	0.686104	0.686104	0.973684	0.973684	-0.53205	-0.53205	-0.971728	-0.971728	-0.922182	-0.922182
CuedRecallSum	trs	32	22	0.558949	0.747159	0.747159	0.740057	0.614347	0.744318	0.755682	0.742898	47.5	17.5	-0.426193	-0.548647	-0.0952154	-0.424187	-0.47464	-0.46213	0.3125	0.6875	0.65625	0.59375	0.84375	0.6875	0.65625	0.625	0.909091	0.772727	0.772727	0.818182	0.454545	0.772727	0.772727	0.772727	-1.80303	-1.80303	1.79699	1.79699	0	0	-0.07323	-0.07323	-0.491633	-0.491633	0.0293431	0.0293431	-0.0891188	-0.0891188
DLDSum	dldcs	56	52	0.588255	0.861092	0.860234	0.859203	0.595295	0.86092	0.860405	0.859375	50.5	14.5	-0.201848	-0.218881	0.0523859	-0.189967	-0.162975	-0.176494	0.410714	0.821429	0.821429	0.821429	0.732143	0.821429	0.821429	0.821429	0.788462	0.769231	0.769231	0.769231	0.461538	0.769231	0.769231	0.769231	-4.16953	-4.16953	4.15223	4.15223	-0.0171213	-0.0171213	-0.0204438	-0.0204438	-0.0904568	-0.0904568	0.00342413	0.00342413	-0.00340476	-0.00340476
DLDSum	dldss	56	52	0.588255	0.802026	0.808723	0.814217	0.595295	0.796188	0.809924	0.813015	50.5	9.5	-0.344321	-0.176308	0.0523859	-0.352774	-0.25372	-0.223969	0.410714	0.678571	0.732143	0.803571	0.732143	0.660714	0.75	0.767857	0.788462	0.846154	0.788462	0.75	0.461538	0.865385	0.769231	0.769231	-3.0877	-3.0877	3.20692	3.20692	0.11382	0.11382	0.0944893	0.0944893	-0.0904568	-0.0904568	0.0978495	0.0978495	-0.0207069	-0.0207069
DLS	dld1	56	52	0.588255	0.848214	0.856113	0.857143	0.595295	0.850103	0.855082	0.854396	50.5	5.5	-0.193491	-0.193117	0.0523859	0.301327	-0.0605349	-0.0574653	0.410714	0.892857	0.857143	0.857143	0.732143	0.892857	0.875	0.875	0.788462	0.692308	0.769231	0.769231	0.461538	0.692308	0.769231	0.769231	-3.90677	-3.90677	4.03451	4.03451	0.149868	0.149868	0.0196646	0.0196646	-0.0904568	-0.0904568	-0.0356454	-0.0356454	0.0195193	0.0195193
DLS	dld2	56	52	0.588255	0.814904	0.812157	0.821429	0.595295	0.811813	0.814045	0.815076	50.5	5.5	0.0320997	-0.31405	0.0523859	-0.232533	-0.0349485	-0.0610966	0.410714	0.803571	0.821429	0.732143	0.732143	0.75	0.821429	0.821429	0.788462	0.692308	0.692308	0.788462	0.461538	0.730769	0.673077	0.673077	-3.31741	-3.31741	3.26746	3.26746	-0.54677	-0.54677	0.161505	0.161505	-0.0904568	-0.0904568	0.0534649	0.0534649	-0.0325045	-0.0325045
DLS	dld3	56	52	0.588255	0.810955	0.811126	0.812157	0.595295	0.808207	0.810611	0.809238	50.5	4.5	-0.416245	-0.403578	0.0523859	-0.483134	-0.399946	-0.383656	0.410714	0.75	0.75	0.75	0.732143	0.714286	0.75	0.75	0.788462	0.769231	0.788462	0.788462	0.461538	0.807692	0.788462	0.788462	-3.22248	-3.22248	3.2224	3.2224	0.00290171	0.00290171	0.017417	0.017417	-0.0904568	-0.0904568	0.0459915	0.0459915	0.00866009	0.00866009
DLS	dld4	56	52	0.588255	0.753777	0.781937	0.779876	0.595295	0.760989	0.785714	0.781593	50.5	1.5	-0.210861	0.048818	0.0523859	-0.244054	-0.268223	-0.288383	0.410714	0.839286	0.75	0.821429	0.732143	0.803571	0.75	0.732143	0.788462	0.557692	0.711538	0.653846	0.461538	0.634615	0.711538	0.711538	-2.33005	-2.33005	2.75646	2.75646	0.449444	0.449444	-0.0332872	-0.0332872	-0.0904568	-0.0904568	-0.112148	-0.112148	-0.0613496	-0.0613496
DLS	dld5	56	52	0.588255	0.745021	0.744505	0.746566	0.595295	0.752576	0.744677	0.74296	50.5	0.5	-0.381699	-0.441902	0.0523859	-0.473952	-0.367997	-0.411024	0.410714	0.785714	0.785714	0.803571	0.732143	0.785714	0.803571	0.803571	0.788462	0.653846	0.653846	0.653846	0.461538	0.653846	0.653846	0.653846	-2.24092	-2.24092	2.13677	2.13677	-0.00796445	-0.00796445	0.030279	0.030279	-0.0904568	-0.0904568	-0.120023	-0.120023	-0.00251032	-0.00251032
DLS	dld6	56	52	0.588255	0.629121	0.654361	0.657452	0.595295	0.628777	0.651786	0.653503	50.5	2.5	-0.350538	-0.336347	0.0523859	-0.321489	-0.391153	-0.400371	0.410714	0.571429	0.482143	0.517857	0.732143	0.482143	0.5	0.5	0.788462	0.653846	0.807692	0.807692	0.461538	0.769231	0.865385	0.865385	-0.532484	-0.532484	0.867578	0.867578	0.336163	0.336163	0.0415178	0.0415178	-0.0904568	-0.0904568	0.00451919	0.00451919	0.0343821	0.0343821
DLS	dld7	56	52	0.588255	0.722699	0.739183	0.740213	0.595295	0.725103	0.741415	0.739698	50.5	2.5	-0.0810313	-0.0949094	0.0523859	0.0650816	0.0323442	0.0201562	0.410714	0.803571	0.785714	0.785714	0.732143	0.803571	0.821429	0.821429	0.788462	0.557692	0.673077	0.673077	0.461538	0.557692	0.615385	0.615385	-1.83866	-1.83866	2.0497	2.0497	0.240168	0.240168	0.0148988	0.0148988	-0.0904568	-0.0904568	-0.0352388	-0.0352388	-0.0323954	-0.0323954
DLS	dld8	56	52	0.588255	0.691106	0.714286	0.721154	0.595295	0.68853	0.713255	0.714973	50.5	1.5	-0.0219276	-0.147447	0.0523859	-0.105528	0.620583	-0.223044	0.410714	0.517857	0.696429	0.714286	0.732143	0.696429	0.928571	0.660714	0.788462	0.788462	0.653846	0.653846	0.461538	0.615385	0.384615	0.673077	-1.37646	-1.37646	1.70423	1.70423	0.328011	0.328011	0.0985585	0.0985585	-0.0904568	-0.0904568	0.0359207	0.0359207	0.0147689	0.0147689
DSMSE	colshbx	47	40	0.564362	0.786968	0.791489	0.796277	0.5625	0.785904	0.79016	0.791755	49.5	2.5	0.0639331	0.0533939	-0.0970027	0.105483	0.232947	0.106095	0.340426	0.829787	0.808511	0.808511	0.659574	0.808511	0.829787	0.808511	0.825	0.7	0.75	0.775	0.5	0.725	0.725	0.75	-2.78793	-2.78793	2.85231	2.85231	0.0639061	0.0639061	0.0680722	0.0680722	0.021144	0.021144	0.0148972	0.0148972	0.0188527	0.0188527
DSMSE	dsap1	55	47	0.575629	0.626499	0.652805	0.650484	0.579884	0.618375	0.647969	0.656867	50.5	1.75	-0.159215	0.355542	-0.304844	-0.179748	-0.26013	0.0414978	0.4	0.909091	0.763636	0.909091	0.345455	0.727273	0.709091	0.781818	0.787234	0.297872	0.553191	0.361702	0.829787	0.510638	0.638298	0.510638	-0.656269	-0.656269	0.973091	0.973091	0.345098	0.345098	-0.0297188	-0.0297188	-0.0527999	-0.0527999	0.105667	0.105667	0.0610894	0.0610894
DSMSE	dske1	55	49	0.577365	0.666048	0.679035	0.74397	0.583117	0.669573	0.682931	0.743414	50.5	0.5	-0.0777679	0.321923	-0.255768	0.245288	-0.101947	0.325687	0.4	0.8	0.654545	0.872727	0.4	0.8	0.654545	0.872727	0.795918	0.530612	0.693878	0.530612	0.795918	0.530612	0.693878	0.530612	-1.15795	-1.15795	1.31449	1.31449	0.175211	0.175211	0.901631	0.901631	-0.0721645	-0.0721645	-0.0473174	-0.0473174	-0.0521942	-0.0521942
DSMSE	dsla2	55	48	0.572159	0.743371	0.748295	0.748674	0.57803	0.753977	0.755303	0.760606	50.5	25.25	0.113841	0.394699	-0.260525	0.310587	0.28407	0.301829	0.4	0.690909	0.781818	0.909091	0.4	0.890909	0.872727	0.890909	0.791667	0.6875	0.625	0.5	0.791667	0.5625	0.604167	0.604167	-2.27114	-2.27114	2.34888	2.34888	0.0705928	0.0705928	0.00549509	0.00549509	-0.0731655	-0.0731655	-0.151318	-0.151318	-0.100956	-0.100956
DSMSE	dsme1	55	47	0.575629	0.807737	0.80793	0.80677	0.579884	0.814507	0.81528	0.81528	50.5	2.5	0.141721	0.129174	-0.304844	0.0559278	-0.197675	-0.197663	0.4	0.654545	0.854545	0.854545	0.345455	0.763636	0.763636	0.763636	0.787234	0.808511	0.659574	0.659574	0.829787	0.744681	0.765957	0.765957	-3.28263	-3.28263	3.26593	3.26593	0.0231075	0.0231075	-0.0191878	-0.0191878	-0.0527999	-0.0527999	-0.114339	-0.114339	-0.122809	-0.122809
DSMSE	dspi1	55	49	0.577365	0.755102	0.753803	0.754545	0.583117	0.754174	0.753061	0.751577	50.5	6.5	-0.334967	-0.335218	-0.255768	-0.1389	-0.174567	-0.174356	0.4	0.727273	0.727273	0.727273	0.4	0.727273	0.727273	0.727273	0.795918	0.714286	0.734694	0.734694	0.795918	0.714286	0.734694	0.734694	-2.40034	-2.40034	2.37306	2.37306	-0.0190302	-0.0190302	0.0108253	0.0108253	-0.0721645	-0.0721645	0.0135951	0.0135951	0.0108084	0.0108084
DSMSE	dsvs1	55	47	0.575629	0.710251	0.723404	0.722631	0.579884	0.713926	0.721277	0.720503	50.5	4.75	0.354887	0.354654	-0.304844	-0.0102442	0.326478	0.326561	0.4	0.854545	0.927273	0.927273	0.345455	0.854545	0.927273	0.927273	0.787234	0.574468	0.489362	0.489362	0.829787	0.574468	0.489362	0.489362	-1.73027	-1.73027	1.91016	1.91016	0.176545	0.176545	-0.0104346	-0.0104346	-0.0527999	-0.0527999	-0.048798	-0.048798	0.028646	0.028646
DSMSESum	colmemscr	47	38	0.56327	0.829507	0.826148	0.844625	0.56271	0.829227	0.832307	0.847984	49.5	6.5	0.0978804	-0.0985677	-0.122936	-0.0556777	-0.376407	-0.275827	0.340426	0.702128	0.808511	0.765957	0.744681	0.765957	0.723404	0.744681	0.815789	0.842105	0.763158	0.789474	0.473684	0.789474	0.842105	0.842105	-3.42018	-3.42018	3.35192	3.35192	-0.0513984	-0.0513984	0.290306	0.290306	0.00623761	0.00623761	0.00431944	0.00431944	-0.0941636	-0.0941636
DSMSESum	nonmemory	55	47	0.575629	0.746615	0.752998	0.755706	0.579884	0.747582	0.752611	0.758414	50.5	41.25	-0.110026	-0.0223993	-0.304844	0.472312	0.0674565	0.157128	0.4	0.709091	0.709091	0.727273	0.345455	0.945455	0.763636	0.781818	0.787234	0.702128	0.744681	0.723404	0.829787	0.468085	0.659574	0.659574	-2.26008	-2.26008	2.35322	2.35322	0.0910308	0.0910308	0.0391852	0.0391852	-0.0527999	-0.0527999	-0.0136816	-0.0136816	0.00552523	0.00552523
DSMSETotal	dsmseto2	55	47	0.575629	0.773694	0.774081	0.777176	0.579884	0.776402	0.776596	0.782398	50.5	44.5	-0.0896051	-0.0462903	-0.304844	-0.104662	-0.105649	-0.0689981	0.4	0.709091	0.745455	0.745455	0.345455	0.727273	0.727273	0.727273	0.787234	0.744681	0.723404	0.723404	0.829787	0.744681	0.744681	0.744681	-2.66233	-2.66233	2.66986	2.66986	0.274917	0.274917	0.0462716	0.0462716	-0.0527999	-0.0527999	-0.0399419	-0.0399419	-0.0371397	-0.0371397
MRI	accumbens	20	18	0.572222	0.677778	0.705556	0.758333	0.572222	0.675	0.708333	0.763889	59.5	724.311	-0.608639	-0.560455	0.312096	0.0317231	-0.56541	-0.150634	0.95	0.7	0.45	0.55	0.95	0.7	0.45	0.65	0.277778	0.722222	0.944444	0.888889	0.277778	0.722222	0.944444	0.777778	-0.790022	-0.790022	1.01244	1.01244	0.220931	0.220931	0.450094	0.450094	0	0	0.0217067	0.0217067	-0.0226001	-0.0226001
MRI	amygdala	20	18	0.572222	0.641667	0.661111	0.719444	0.572222	0.647222	0.666667	0.719444	59.5	2875.98	0.00270267	0.399817	0.312096	0.334932	-0.00821032	0.404548	0.95	0.45	0.7	0.95	0.95	0.9	0.7	0.95	0.277778	0.833333	0.666667	0.5	0.277778	0.388889	0.666667	0.5	-0.516452	-0.516452	0.663621	0.663621	0.150761	0.150761	0.463415	0.463415	0	0	-0.0429152	-0.0429152	-0.0435037	-0.0435037
MRI	bankssts	20	18	0.572222	0.627778	0.641667	0.694444	0.572222	0.608333	0.644444	0.694444	59.5	2616.04	0.281734	0.341919	0.312096	0.470787	0.271642	0.344141	0.95	1	0.85	0.9	0.95	1	0.85	0.9	0.277778	0.333333	0.444444	0.5	0.277778	0.277778	0.444444	0.5	-0.404972	-0.404972	0.513367	0.513367	0.104305	0.104305	0.410377	0.410377	0	0	0.142821	0.142821	-0.0211782	-0.0211782
MRI	brainstem	20	18	0.572222	0.627778	0.647222	0.672222	0.572222	0.638889	0.655556	0.677778	59.5	15586.9	0.323532	-0.163256	0.312096	-0.315386	0.432536	-0.174427	0.95	0.85	0.9	0.6	0.95	0.45	0.9	0.65	0.277778	0.5	0.388889	0.722222	0.277778	0.833333	0.388889	0.722222	-0.408612	-0.408612	0.55769	0.55769	0.148332	0.148332	0.194343	0.194343	0	0	-0.0845617	-0.0845617	-0.0644859	-0.0644859
MRI	caudalanteriorcingulate	20	18	0.572222	0.636111	0.644444	0.644444	0.572222	0.647222	0.655556	0.644444	59.5	2747.59	-0.0332265	-0.0289058	0.312096	-0.0226168	0.012967	-0.0760059	0.95	0.75	0.85	0.85	0.95	0.8	0.85	0.75	0.277778	0.611111	0.611111	0.611111	0.277778	0.611111	0.611111	0.611111	-0.467009	-0.467009	0.522194	0.522194	0.0613401	0.0613401	0	0	0	0	-0.082964	-0.082964	-0.0815918	-0.0815918
MRI	caudalmiddlefrontal	20	18	0.572222	0.747222	0.763889	0.794444	0.572222	0.744444	0.769444	0.791667	59.5	10444.8	-0.167844	0.38688	0.312096	-0.625118	-0.435217	0.28597	0.95	0.5	0.75	0.85	0.95	0.5	0.7	0.85	0.277778	0.888889	0.722222	0.722222	0.277778	0.888889	0.777778	0.722222	-1.38226	-1.38226	1.52432	1.52432	0.149361	0.149361	0.283426	0.283426	0	0	0.0246107	0.0246107	-0.0501452	-0.0501452
MRI	caudate	20	18	0.572222	0.594444	0.611111	0.630556	0.572222	0.594444	0.608333	0.633333	59.5	6964.48	-0.385888	-0.220745	0.312096	-0.23548	-0.393226	-0.216826	0.95	0.55	0.45	0.55	0.95	0.55	0.45	0.55	0.277778	0.722222	0.777778	0.777778	0.277778	0.722222	0.777778	0.777778	-0.16172	-0.16172	0.28667	0.28667	0.124581	0.124581	0.147549	0.147549	0	0	0	0	0.0210156	0.0210156
MRI	cerebellumcortex	20	18	0.572222	0.613889	0.633333	0.658333	0.572222	0.613889	0.658333	0.688889	59.5	66109.9	-0.395727	-0.32281	0.312096	0.196791	-0.227934	-0.220802	0.95	0.8	0.45	0.5	0.95	0.8	0.6	0.6	0.277778	0.444444	0.888889	0.888889	0.277778	0.444444	0.777778	0.833333	-0.305963	-0.305963	0.449754	0.449754	0.146482	0.146482	0.189008	0.189008	0	0	0	0	-0.189568	-0.189568
MRI	cuneus	20	18	0.572222	0.638889	0.616667	0.611111	0.572222	0.625	0.619444	0.608333	59.5	4333.78	-0.729846	-0.713141	0.312096	0.251351	-0.728312	-0.716952	0.95	0.9	0.25	0.25	0.95	0.9	0.25	0.25	0.277778	0.444444	1	1	0.277778	0.444444	1	1	-0.491052	-0.491052	0.326379	0.326379	-0.167565	-0.167565	-0.0416894	-0.0416894	0	0	0.104275	0.104275	-0.0208548	-0.0208548
MRI	entorhinal	20	18	0.572222	0.658333	0.663889	0.677778	0.572222	0.675	0.666667	0.672222	59.5	2718.48	0.0606861	-0.200764	0.312096	-0.26088	-0.077448	-0.162219	0.95	0.65	0.7	0.65	0.95	0.55	0.65	0.6	0.277778	0.722222	0.666667	0.722222	0.277778	0.833333	0.666667	0.722222	-0.638331	-0.638331	0.686289	0.686289	0.043053	0.043053	0.109325	0.109325	0	0	-0.129023	-0.129023	-0.0217085	-0.0217085
MRI	frontalpole	20	18	0.572222	0.663889	0.658333	0.691667	0.572222	0.663889	0.658333	0.694444	59.5	1557.9	0.114526	-0.0421898	0.312096	0.000959253	0.0956498	-0.0410016	0.95	0.9	0.85	0.85	0.95	0.75	0.85	0.85	0.277778	0.5	0.555556	0.611111	0.277778	0.611111	0.555556	0.611111	-0.67926	-0.67926	0.634033	0.634033	-0.0422748	-0.0422748	0.255505	0.255505	0	0	0	0	0	0
MRI	fusiform	20	18	0.572222	0.588889	0.630556	0.677778	0.572222	0.583333	0.625	0.666667	59.5	13238.7	0.122832	0.165776	0.312096	0.180354	-0.22688	-0.194256	0.95	0.8	0.85	0.85	0.95	0.95	0.6	0.6	0.277778	0.5	0.444444	0.5	0.277778	0.388889	0.666667	0.722222	-0.119712	-0.119712	0.428819	0.428819	0.306334	0.306334	0.361694	0.361694	0	0	0.0396481	0.0396481	0.0417794	0.0417794
MRI	hippocampus	20	18	0.572222	0.705556	0.711111	0.775	0.572222	0.705556	0.713889	0.769444	59.5	4543.4	0.0626606	0.419605	0.312096	0.452977	0.117324	0.570906	0.95	0.9	0.65	0.85	0.95	0.9	0.7	1	0.277778	0.5	0.722222	0.666667	0.277778	0.5	0.666667	0.5	-1.01737	-1.01737	1.07056	1.07056	0.0459473	0.0459473	0.555726	0.555726	0	0	0	0	-0.0232774	-0.0232774
MRI	inferiorparietal	20	18	0.572222	0.738889	0.786111	0.802778	0.572222	0.736111	0.775	0.805556	59.5	21805.7	-0.609176	0.694281	0.312096	-0.85754	-0.548734	0.692923	0.95	0.55	0.6	0.95	0.95	0.45	0.6	0.95	0.277778	0.888889	0.944444	0.555556	0.277778	0.944444	0.944444	0.555556	-1.30683	-1.30683	1.71704	1.71704	0.424153	0.424153	0.159937	0.159937	0	0	0.0241994	0.0241994	0.101637	0.101637
MRI	inferiortemporal	20	18	0.572222	0.797222	0.805556	0.819444	0.572222	0.794444	0.808333	0.833333	59.5	18175.2	-0.417992	0.320875	0.312096	-0.360486	-0.304883	0.330927	0.95	0.65	0.7	0.85	0.95	0.65	0.7	0.85	0.277778	0.888889	0.888889	0.722222	0.277778	0.888889	0.888889	0.722222	-1.82642	-1.82642	1.90158	1.90158	0.0800198	0.0800198	0.138064	0.138064	0	0	0.02662	0.02662	-0.0270824	-0.0270824
MRI	insula	20	18	0.572222	0.619444	0.625	0.619444	0.572222	0.625	0.625	0.619444	59.5	10728.5	-0.317542	-0.13728	0.312096	-0.278453	-0.32804	-0.108934	0.95	0.65	0.65	0.75	0.95	0.55	0.65	0.75	0.277778	0.666667	0.666667	0.555556	0.277778	0.777778	0.666667	0.555556	-0.346785	-0.346785	0.385851	0.385851	0.041565	0.041565	-0.0414963	-0.0414963	0	0	-0.0418062	-0.0418062	0	0
MRI	isthmuscingulate	20	18	0.572222	0.666667	0.708333	0.716667	0.572222	0.672222	0.708333	0.713889	59.5	3744.87	-0.377597	-0.518258	0.312096	-0.120709	-0.472839	-0.472624	0.95	0.7	0.65	0.55	0.95	0.7	0.55	0.55	0.277778	0.666667	0.777778	0.888889	0.277778	0.666667	0.888889	0.888889	-0.704473	-0.704473	1.03225	1.03225	0.329687	0.329687	0.0674727	0.0674727	0	0	-0.0432563	-0.0432563	0	0
MRI	lateraloccipital	20	18	0.572222	0.75	0.713889	0.761111	0.572222	0.741667	0.708333	0.755556	59.5	16506.6	0.0511027	0.292003	0.312096	0.297506	0.420656	0.288865	0.95	0.95	0.8	0.85	0.95	0.95	0.95	0.85	0.277778	0.611111	0.611111	0.666667	0.277778	0.611111	0.5	0.666667	-1.3455	-1.3455	1.07564	1.07564	-0.290837	-0.290837	0.392372	0.392372	0	0	0.0664579	0.0664579	0.0444114	0.0444114
MRI	lateralorbitofrontal	20	18	0.572222	0.513889	0.6	0.613889	0.572222	0.552778	0.602778	0.613889	59.5	13339.1	0.00693899	0.276643	0.312096	-0.263623	-0.000735	0.269538	0.95	0.15	0.8	0.95	0.95	0.35	0.8	0.95	0.277778	1	0.5	0.333333	0.277778	0.888889	0.5	0.333333	0.422289	0.422289	0.201087	0.201087	0.628426	0.628426	0.101496	0.101496	0	0	-0.284866	-0.284866	-0.0202968	-0.0202968
MRI	lingual	20	18	0.572222	0.616667	0.638889	0.675	0.572222	0.619444	0.644444	0.677778	59.5	11139.4	-0.190837	0.265945	0.312096	-0.0443866	-0.162263	0.238942	0.95	0.7	0.65	0.85	0.95	0.75	0.65	0.85	0.277778	0.666667	0.666667	0.611111	0.277778	0.611111	0.666667	0.611111	-0.318183	-0.318183	0.491043	0.491043	0.163134	0.163134	0.274372	0.274372	0	0	-0.0198698	-0.0198698	-0.0421599	-0.0421599
MRI	medialorbitofrontal	20	18	0.572222	0.625	0.680556	0.733333	0.572222	0.630556	0.675	0.725	59.5	8909.96	0.120625	0.131227	0.312096	-0.433099	0.139758	0.0530544	0.95	0.45	0.75	0.8	0.95	0.45	0.75	0.8	0.277778	0.888889	0.611111	0.611111	0.277778	0.888889	0.611111	0.611111	-0.388521	-0.388521	0.80758	0.80758	0.42533	0.42533	0.429476	0.429476	0	0	-0.0420857	-0.0420857	0.0430212	0.0430212
MRI	middletemporal	20	18	0.572222	0.680556	0.697222	0.705556	0.572222	0.680556	0.7	0.705556	59.5	18197.7	-0.212925	-0.250747	0.312096	-0.166358	-0.196895	-0.24552	0.95	0.65	0.6	0.55	0.95	0.65	0.6	0.55	0.277778	0.777778	0.833333	0.833333	0.277778	0.777778	0.833333	0.833333	-0.814442	-0.814442	0.945828	0.945828	0.132711	0.132711	0.0672215	0.0672215	0	0	0	0	-0.0223213	-0.0223213
MRI	pallidum	20	18	0.572222	0.725	0.738889	0.713889	0.572222	0.725	0.716667	0.697222	59.5	2815.61	-0.308841	-0.283481	0.312096	-0.168313	0.725	0.670184	0.95	0.65	0.65	0.65	0.95	0.65	1	1	0.277778	0.777778	0.833333	0.777778	0.277778	0.777778	0.388889	0.388889	-1.17472	-1.17472	1.29229	1.29229	0.116718	0.116718	-0.208741	-0.208741	0	0	0	0	0.186093	0.186093
MRI	paracentral	20	18	0.572222	0.563889	0.569444	0.561111	0.572222	0.519444	0.566667	0.555556	59.5	5342.47	-0.105992	0.358559	0.312096	-0.146379	-0.109763	0.347887	0.95	0.65	0.7	1	0.95	0.55	0.7	0.95	0.277778	0.611111	0.555556	0.222222	0.277778	0.611111	0.555556	0.222222	0.0602243	0.0602243	-0.0198583	-0.0198583	0.0399631	0.0399631	-0.0597187	-0.0597187	0	0	0.32042	0.32042	0.0197634	0.0197634
MRI	parahippocampal	20	18	0.572222	0.697222	0.711111	0.733333	0.572222	0.694444	0.702778	0.738889	59.5	4232.61	-0.00867358	0.169691	0.312096	0.617195	0.15175	0.392988	0.95	0.75	0.8	0.85	0.95	1	0.85	0.9	0.277778	0.722222	0.722222	0.666667	0.277778	0.388889	0.611111	0.611111	-0.930909	-0.930909	1.03479	1.03479	0.107612	0.107612	0.173731	0.173731	0	0	0.0215486	0.0215486	0.0642927	0.0642927
MRI	parsopercularis	20	18	0.572222	0.586111	0.608333	0.652778	0.572222	0.577778	0.608333	0.661111	59.5	6909.46	0.057568	0.0289505	0.312096	-0.0615965	0.0658641	-0.0240711	0.95	0.65	0.75	0.8	0.95	0.6	0.75	0.7	0.277778	0.611111	0.5	0.555556	0.277778	0.611111	0.5	0.611111	-0.100783	-0.100783	0.264614	0.264614	0.164598	0.164598	0.336623	0.336623	0	0	0.0613779	0.0613779	0	0
MRI	parsorbitalis	20	18	0.572222	0.6	0.625	0.636111	0.572222	0.594444	0.622222	0.636111	59.5	4135.91	-0.0487904	-0.037298	0.312096	-0.249881	-0.0579232	-0.0417781	0.95	0.5	0.7	0.7	0.95	0.45	0.7	0.7	0.277778	0.777778	0.555556	0.611111	0.277778	0.833333	0.555556	0.611111	-0.203204	-0.203204	0.390156	0.390156	0.188455	0.188455	0.0847627	0.0847627	0	0	0.0411628	0.0411628	0.0211379	0.0211379
MRI	parstriangularis	20	18	0.572222	0.575	0.613889	0.691667	0.572222	0.577778	0.613889	0.677778	59.5	8222.84	-0.0508125	0.382628	0.312096	-0.351925	-0.0527933	0.327149	0.95	0.2	0.7	0.95	0.95	0.3	0.7	0.95	0.277778	1	0.611111	0.388889	0.277778	0.944444	0.611111	0.388889	-0.0202658	-0.0202658	0.304532	0.304532	0.288897	0.288897	0.59918	0.59918	0	0	-0.0206345	-0.0206345	0	0
MRI	pericalcarine	20	18	0.572222	0.588889	0.627778	0.563889	0.572222	0.591667	0.630556	0.444444	59.5	3516.05	0.0238942	0.0536534	0.312096	0.128454	0.0338563	-0.517976	0.95	0.75	0.75	0.85	0.95	1	0.8	0.95	0.277778	0.5	0.555556	0.444444	0.277778	0.277778	0.555556	0.277778	-0.120373	-0.120373	0.402861	0.402861	0.283623	0.283623	-0.455868	-0.455868	0	0	-0.0202325	-0.0202325	-0.0203864	-0.0203864
MRI	postcentral	20	18	0.572222	0.588889	0.644444	0.647222	0.572222	0.608333	0.636111	0.638889	59.5	14584.7	-0.64277	-0.731765	0.312096	-0.434518	-0.642114	0.496887	0.95	0.75	0.3	0.25	0.95	0.35	0.3	0.95	0.277778	0.5	1	1	0.277778	0.888889	1	0.333333	-0.121237	-0.121237	0.538473	0.538473	0.419957	0.419957	0.0216227	0.0216227	0	0	-0.145	-0.145	0.0643837	0.0643837
MRI	posteriorcingulate	20	18	0.572222	0.680556	0.686111	0.666667	0.572222	0.680556	0.691667	0.686111	59.5	5136.97	-0.744765	-0.0119743	0.312096	-0.722208	-0.418267	0.0806981	0.95	0.5	0.5	0.65	0.95	0.5	0.55	0.7	0.277778	0.944444	0.944444	0.833333	0.277778	0.944444	0.888889	0.833333	-0.808815	-0.808815	0.854105	0.854105	0.0434704	0.0434704	-0.149569	-0.149569	0	0	0	0	-0.0433619	-0.0433619
MRI	precentral	20	18	0.572222	0.644444	0.663889	0.694444	0.572222	0.630556	0.663889	0.694444	59.5	21760.7	-0.0171619	-0.0330003	0.312096	-0.000463677	-0.0131432	-0.035329	0.95	0.5	0.7	0.7	0.95	0.7	0.7	0.7	0.277778	0.833333	0.611111	0.666667	0.277778	0.611111	0.611111	0.666667	-0.535104	-0.535104	0.687157	0.687157	0.150806	0.150806	0.243851	0.243851	0	0	0.106057	0.106057	0	0
MRI	precuneus	20	18	0.572222	0.733333	0.761111	0.761111	0.572222	0.755556	0.783333	0.780556	59.5	15771.2	0.0583099	0.593661	0.312096	-0.0272136	0.145503	0.273769	0.95	0.65	0.8	0.9	0.95	0.7	0.8	0.85	0.277778	0.777778	0.666667	0.555556	0.277778	0.777778	0.666667	0.611111	-1.24762	-1.24762	1.49294	1.49294	0.240901	0.240901	0	0	0	0	-0.191828	-0.191828	-0.202764	-0.202764
MRI	putamen	20	18	0.572222	0.588889	0.625	0.672222	0.572222	0.591667	0.622222	0.661111	59.5	9243.19	0.12078	0.104984	0.312096	0.0551846	0.172117	0.149384	0.95	0.8	0.9	0.8	0.95	0.85	0.95	0.85	0.277778	0.5	0.444444	0.555556	0.277778	0.5	0.444444	0.5	-0.11951	-0.11951	0.38345	0.38345	0.261938	0.261938	0.352781	0.352781	0	0	-0.0196837	-0.0196837	0.0203696	0.0203696
MRI	rostralanteriorcingulate	20	18	0.572222	0.497222	0.569444	0.597222	0.572222	0.538889	0.569444	0.611111	59.5	3232.95	0.17927	-0.0101846	0.312096	-0.14926	0.178893	-0.0276403	0.95	0.45	0.9	0.8	0.95	0.5	0.9	0.8	0.277778	0.666667	0.333333	0.444444	0.277778	0.722222	0.333333	0.444444	0.542814	0.542814	-0.0198746	-0.0198746	0.520711	0.520711	0.19965	0.19965	0	0	-0.302428	-0.302428	0	0
MRI	rostralmiddlefrontal	20	18	0.572222	0.658333	0.644444	0.7	0.572222	0.65	0.641667	0.683333	59.5	23967	-0.18543	0.230441	0.312096	0.0720874	-0.184063	-0.330201	0.95	0.65	0.6	0.8	0.95	0.8	0.6	0.5	0.277778	0.722222	0.777778	0.555556	0.277778	0.555556	0.777778	0.833333	-0.631278	-0.631278	0.532159	0.532159	-0.104578	-0.104578	0.430851	0.430851	0	0	0.0625443	0.0625443	0.0210138	0.0210138
MRI	superiorfrontal	20	18	0.572222	0.697222	0.7	0.683333	0.572222	0.697222	0.7	0.683333	59.5	34114.2	0.203285	-0.11323	0.312096	-0.166253	0.202573	0.260959	0.95	0.55	0.85	0.7	0.95	0.55	0.8	0.85	0.277778	0.833333	0.555556	0.666667	0.277778	0.833333	0.555556	0.5	-0.947931	-0.947931	0.965995	0.965995	0.022313	0.022313	-0.132125	-0.132125	0	0	0	0	0	0
MRI	superiorparietal	20	18	0.572222	0.666667	0.7	0.727778	0.572222	0.663889	0.697222	0.727778	59.5	21014.4	-0.301235	-0.0149837	0.312096	0.135974	-0.3525	-0.0766987	0.95	0.65	0.6	0.7	0.95	0.75	0.55	0.7	0.277778	0.666667	0.777778	0.722222	0.277778	0.555556	0.833333	0.722222	-0.70704	-0.70704	0.974871	0.974871	0.266579	0.266579	0.230576	0.230576	0	0	0.0217779	0.0217779	0.0226707	0.0226707
MRI	superiortemporal	20	18	0.572222	0.572222	0.605556	0.633333	0.572222	0.575	0.608333	0.633333	59.5	16523	0.0222853	0.137499	0.312096	0.0452479	0.00947074	0.156192	0.95	0.45	0.8	0.8	0.95	0.75	0.75	0.8	0.277778	0.722222	0.5	0.5	0.277778	0.444444	0.5	0.5	0	0	0.242021	0.242021	0.245915	0.245915	0.205517	0.205517	0	0	-0.020554	-0.020554	-0.020504	-0.020504
MRI	supramarginal	20	18	0.572222	0.663889	0.705556	0.788889	0.572222	0.672222	0.708333	0.794444	59.5	14790.2	-0.444484	0.535126	0.312096	0.231517	-0.423831	0.444921	0.95	0.8	0.55	0.95	0.95	0.8	0.55	0.95	0.277778	0.555556	0.833333	0.611111	0.277778	0.555556	0.833333	0.611111	-0.684211	-0.684211	1.02441	1.02441	0.334648	0.334648	0.730639	0.730639	0	0	-0.0653467	-0.0653467	-0.0231228	-0.0231228
MRI	temporalpole	20	18	0.572222	0.722222	0.722222	0.713889	0.572222	0.725	0.719444	0.713889	59.5	4367.58	-0.844482	-0.922404	0.312096	-0.587883	-0.482372	-0.950995	0.95	0.45	0.45	0.4	0.95	0.5	0.55	0.4	0.277778	1	1	1	0.277778	0.944444	0.888889	1	-1.15426	-1.15426	1.15538	1.15538	0	0	-0.0697441	-0.0697441	0	0	-0.0232296	-0.0232296	0.0231524	0.0231524
MRI	thalamus	20	18	0.572222	0.536111	0.572222	0.594444	0.572222	0.505556	0.575	0.605556	59.5	12149.6	-0.0850051	0.239455	0.312096	-0.101663	-0.0971272	0.227809	0.95	0.45	0.75	0.9	0.95	0.65	0.75	0.9	0.277778	0.722222	0.5	0.333333	0.277778	0.5	0.5	0.333333	0.262164	0.262164	0	0	0.263137	0.263137	0.161312	0.161312	0	0	0.22394	0.22394	-0.0197934	-0.0197934
MRI	transversetemporal	20	18	0.572222	0.519444	0.577778	0.561111	0.572222	0.538889	0.575	0.558333	59.5	1449.23	0.303679	-0.282504	0.312096	-0.175389	0.315076	-0.272428	0.95	0.5	0.95	0.4	0.95	0.45	0.95	0.4	0.277778	0.666667	0.277778	0.777778	0.277778	0.777778	0.277778	0.777778	0.38175	0.38175	0.0399411	0.0399411	0.422381	0.422381	-0.121119	-0.121119	0	0	-0.141773	-0.141773	0.0200098	0.0200098
MRI	ventraldc	20	18	0.572222	0.525	0.563889	0.616667	0.572222	0.525	0.566667	0.619444	59.5	7030.61	0.11289	-0.0913328	0.312096	-0.151021	0.340481	-0.0771373	0.95	0.35	0.9	0.7	0.95	0.45	0.95	0.7	0.277778	0.777778	0.333333	0.611111	0.277778	0.722222	0.277778	0.611111	0.342677	0.342677	-0.0592758	-0.0592758	0.279445	0.279445	0.377471	0.377471	0	0	0	0	-0.0196089	-0.0196089
NTG	adltot	55	50	0.602	0.790182	0.798182	0.800727	0.608909	0.797273	0.799636	0.802909	50.5	1.5	-0.375807	-0.438424	0.0436937	-0.492587	-0.437339	0.189439	0.418182	0.818182	0.8	0.8	0.745455	0.8	0.781818	0.872727	0.8	0.66	0.74	0.74	0.48	0.74	0.74	0.66	-2.6851	-2.6851	2.74661	2.74661	0.128852	0.128852	0.040027	0.040027	-0.0879828	-0.0879828	-0.115744	-0.115744	-0.0228584	-0.0228584
NTG	ntambtot	55	50	0.602	0.785818	0.782909	0.784727	0.608909	0.791091	0.785091	0.792364	50.5	0.5	-0.0790024	-0.162446	0.0436937	-0.491276	-0.838155	-0.195031	0.418182	0.763636	0.781818	0.781818	0.745455	0.763636	0.763636	0.781818	0.8	0.76	0.76	0.76	0.48	0.76	0.78	0.76	-2.62703	-2.62703	2.49274	2.49274	-0.160633	-0.160633	0.0275899	0.0275899	-0.0879828	-0.0879828	-0.0852763	-0.0852763	-0.0327568	-0.0327568
NTG	ntbehtot	55	50	0.602	0.702	0.737091	0.738182	0.608909	0.716	0.738727	0.740545	50.5	2.5	-0.0283001	0.0320406	0.0436937	-0.376325	-0.108438	-0.127281	0.418182	0.654545	0.763636	0.818182	0.745455	0.618182	0.727273	0.745455	0.8	0.7	0.64	0.6	0.48	0.72	0.7	0.68	-1.32544	-1.32544	1.83047	1.83047	0.497256	0.497256	0.0158417	0.0158417	-0.0879828	-0.0879828	-0.196643	-0.196643	-0.0238353	-0.0238353
NTG	ntlctot	55	50	0.602	0.750727	0.776545	0.776909	0.608909	0.758364	0.777273	0.776909	50.5	1.5	-0.637508	-0.630559	0.0436937	-0.00986623	-0.289257	-0.243927	0.418182	0.8	0.618182	0.618182	0.745455	0.8	0.763636	0.763636	0.8	0.6	0.82	0.82	0.48	0.6	0.68	0.68	-2.05806	-2.05806	2.4238	2.4238	0.396058	0.396058	0.00560382	0.00560382	-0.0879828	-0.0879828	-0.116603	-0.116603	-0.0112179	-0.0112179
NTG	ntmemtot	55	49	0.601855	0.71744	0.743228	0.745083	0.602412	0.709647	0.742857	0.742486	50.5	3.5	0.590653	-0.319516	-0.348631	-0.0650741	-0.431793	-0.428488	0.418182	0.818182	0.927273	0.654545	0.345455	0.745455	0.636364	0.636364	0.795918	0.510204	0.44898	0.734694	0.857143	0.612245	0.755102	0.755102	-1.53311	-1.53311	1.90892	1.90892	0.366318	0.366318	0.0269271	0.0269271	-0.00704786	-0.00704786	0.105806	0.105806	0.00536528	0.00536528
NTG	ntootot	55	50	0.602	0.664364	0.695818	0.696909	0.608909	0.658545	0.696909	0.697636	50.5	1.5	-0.513874	-0.517382	0.0436937	-0.224918	-0.524196	-0.526455	0.418182	0.6	0.527273	0.527273	0.745455	0.6	0.527273	0.527273	0.8	0.7	0.84	0.82	0.48	0.7	0.84	0.82	-0.820646	-0.820646	1.23926	1.23926	0.430139	0.430139	0.0149958	0.0149958	-0.0879828	-0.0879828	0.0783841	0.0783841	-0.0149888	-0.0149888
NTG	ntsrptot	55	50	0.602	0.624	0.679455	0.680182	0.608909	0.638545	0.680545	0.683818	50.5	1.5	0.138865	0.160308	0.0436937	0.00876366	0.20483	0.119587	0.418182	0.763636	0.8	0.836364	0.745455	0.763636	0.818182	0.818182	0.8	0.48	0.52	0.48	0.48	0.48	0.52	0.52	-0.286249	-0.286249	1.01258	1.01258	0.741096	0.741096	0.00977218	0.00977218	-0.0879828	-0.0879828	-0.192389	-0.192389	-0.0146598	-0.0146598
NTG	ntswtot	55	50	0.602	0.621818	0.679455	0.673636	0.608909	0.624182	0.683636	0.674545	50.5	2.5	0.0295002	0.236786	0.0436937	0.417596	0.221757	-0.0416807	0.418182	0.927273	0.836364	0.909091	0.745455	0.927273	0.890909	0.818182	0.8	0.36	0.48	0.38	0.48	0.36	0.44	0.52	-0.262917	-0.262917	1.00966	1.00966	0.78375	0.78375	-0.0775045	-0.0775045	-0.0879828	-0.0879828	-0.0316193	-0.0316193	-0.0553481	-0.0553481
NTGSum	nt6d	55	49	0.601855	0.809091	0.840631	0.841744	0.602412	0.811132	0.840631	0.841373	50.5	11.5	-0.299491	-0.326776	-0.348631	-0.125753	-0.293532	-0.385481	0.418182	0.836364	0.8	0.8	0.345455	0.836364	0.8	0.781818	0.795918	0.755102	0.77551	0.795918	0.857143	0.755102	0.77551	0.795918	-2.90558	-2.90558	3.48688	3.48688	0.528342	0.528342	0.0197622	0.0197622	-0.00704786	-0.00704786	-0.0326876	-0.0326876	0	0
NTGSum	nttotal	55	49	0.601855	0.8	0.831169	0.831911	0.602412	0.801484	0.830798	0.831911	50.5	15.5	0.191511	0.170781	-0.348631	-0.0339728	0.203438	0.183854	0.418182	0.818182	0.872727	0.872727	0.345455	0.818182	0.872727	0.872727	0.795918	0.734694	0.714286	0.714286	0.857143	0.734694	0.714286	0.714286	-2.75343	-2.75343	3.30424	3.30424	0.506804	0.506804	0.0127029	0.0127029	-0.00704786	-0.00704786	-0.023169	-0.023169	0.00633051	0.00633051
PET	centiloid	19	17	0.595975	0.744582	0.752322	0.77709	0.597523	0.747678	0.749226	0.758514	58.5	72.7436	-0.200957	0.0308055	0.171275	-0.385344	-0.222841	-0.0148809	0.947368	0.684211	0.736842	0.736842	0.894737	0.631579	0.736842	0.736842	0.235294	0.764706	0.764706	0.764706	0.294118	0.823529	0.764706	0.764706	-1.16063	-1.16063	1.22509	1.22509	0.0661871	0.0661871	0.218939	0.218939	-0.0112207	-0.0112207	-0.0263894	-0.0263894	0.0264801	0.0264801
Plasma	A2M	47	46	0.61309	0.547641	0.630435	0.644773	0.61494	0.559204	0.637835	0.643386	50.5	1142461056	-0.154704	-0.216634	0.12083	-0.0801137	0.0199273	-0.0437432	0.425532	0.659574	0.489362	0.510638	0.765957	0.468085	0.702128	0.680851	0.782609	0.5	0.782609	0.76087	0.478261	0.717391	0.586957	0.565217	0.775749	0.775749	0.209738	0.209738	0.985312	0.985312	0.175324	0.175324	-0.022222	-0.022222	-0.135364	-0.135364	-0.0900265	-0.0900265
Plasma	AB40	46	45	0.612802	0.543478	0.634783	0.637198	0.612802	0.556039	0.640097	0.63913	50.5	351.408	0.346338	0.232089	0.0402034	0.101735	0.325011	0.348943	0.434783	0.913043	0.956522	0.869565	0.652174	0.869565	0.934783	0.956522	0.777778	0.244444	0.355556	0.444444	0.555556	0.4	0.377778	0.377778	0.808195	0.808195	0.262324	0.262324	1.06667	1.06667	0.0288813	0.0288813	0	0	-0.142783	-0.142783	-0.0637232	-0.0637232
Plasma	AB42	46	45	0.612802	0.57971	0.620773	0.655072	0.612802	0.584783	0.624396	0.655314	50.5	16	-0.0310925	-0.0284151	0.0402034	-0.143711	-0.102203	-0.0466731	0.434783	0.608696	0.630435	0.608696	0.652174	0.478261	0.586957	0.608696	0.777778	0.6	0.622222	0.688889	0.555556	0.777778	0.644444	0.688889	0.389433	0.389433	0.0951347	0.0951347	0.484294	0.484294	0.415525	0.415525	0	0	-0.0591308	-0.0591308	-0.0433561	-0.0433561
Plasma	AB4240	46	45	0.612802	0.627778	0.668116	0.676329	0.612802	0.628986	0.672464	0.686957	50.5	0.0359343	-0.364277	-0.198974	0.0402034	0.0586004	-0.314716	-0.314201	0.434783	0.673913	0.5	0.565217	0.652174	0.826087	0.543478	0.543478	0.777778	0.577778	0.844444	0.777778	0.555556	0.444444	0.8	0.8	-0.178946	-0.178946	0.672317	0.672317	0.492032	0.492032	0.102334	0.102334	0	0	-0.0144827	-0.0144827	-0.054005	-0.054005
Plasma	B2M	47	46	0.61309	0.52914	0.617946	0.612858	0.61494	0.553191	0.623497	0.618871	50.5	8.48031e+06	-0.307396	-0.301046	0.12083	-0.131432	0.0219239	0.0734459	0.425532	0.723404	0.361702	0.361702	0.765957	0.489362	0.680851	0.723404	0.782609	0.391304	0.869565	0.847826	0.478261	0.652174	0.543478	0.5	0.994315	0.994315	0.0585951	0.0585951	1.05381	1.05381	-0.0614132	-0.0614132	-0.022222	-0.022222	-0.281201	-0.281201	-0.0672086	-0.0672086
Plasma	CRP	47	46	0.61309	0.553191	0.617946	0.621647	0.61494	0.56013	0.630897	0.611008	50.5	3.01238e+06	-0.356108	0.0682352	0.12083	-0.216469	0.0624177	0.146529	0.425532	0.595745	0.297872	0.787234	0.765957	0.404255	0.723404	0.808511	0.782609	0.586957	0.913043	0.434783	0.478261	0.73913	0.521739	0.456522	0.710405	0.710405	0.0584833	0.0584833	0.768023	0.768023	0.0446577	0.0446577	-0.022222	-0.022222	-0.0811587	-0.0811587	-0.156331	-0.156331
Plasma	Eotaxin3	47	46	0.61309	0.495375	0.639685	0.643848	0.61494	0.548566	0.649399	0.649861	50.5	9.20965	-0.259987	-0.223088	0.12083	-0.126274	-0.133666	-0.263354	0.425532	0.404255	0.489362	0.489362	0.765957	0.255319	0.553191	0.489362	0.782609	0.73913	0.826087	0.826087	0.478261	0.913043	0.73913	0.847826	1.43703	1.43703	0.322448	0.322448	1.74112	1.74112	0.0508336	0.0508336	-0.022222	-0.022222	-0.611913	-0.611913	-0.118819	-0.118819
Plasma	FABP3	47	46	0.61309	0.485199	0.610546	0.610546	0.61494	0.559204	0.626735	0.626272	50.5	3115.63	-0.111717	-0.0912518	0.12083	-0.13115	-0.192125	-0.189671	0.425532	0.382979	0.489362	0.489362	0.765957	0.404255	0.446809	0.425532	0.782609	0.695652	0.73913	0.73913	0.478261	0.782609	0.804348	0.804348	1.55864	1.55864	-0.0306362	-0.0306362	1.49405	1.49405	0	0	-0.022222	-0.022222	-0.848942	-0.848942	-0.195433	-0.195433
Plasma	Factor7	41	39	0.629456	0.606004	0.66354	0.665416	0.631957	0.601626	0.661664	0.666041	53.5	1076702	-0.0637075	-0.488932	-0.0574604	-0.188454	-0.0559603	-0.488529	0.658537	0.439024	0.658537	0.414634	0.658537	0.487805	0.634146	0.414634	0.589744	0.794872	0.641026	0.897436	0.589744	0.769231	0.641026	0.897436	0.260869	0.260869	0.389596	0.389596	0.64836	0.64836	0.0217471	0.0217471	-0.0281827	-0.0281827	0.0480367	0.0480367	0.0217277	0.0217277
Plasma	GFAPAverage	37	37	0.623448	0.686633	0.679328	0.781592	0.632579	0.667641	0.687363	0.795471	49.5	276.603	-0.407865	-0.0789488	0.176675	0.0744509	0.0149342	-0.577846	0.432432	0.567568	0.486486	0.675676	0.810811	0.756757	0.72973	0.540541	0.783784	0.837838	0.918919	0.864865	0.432432	0.567568	0.621622	0.945946	-0.685874	-0.685874	0.602147	0.602147	-0.0793816	-0.0793816	1.19162	1.19162	-0.0983315	-0.0983315	0.209238	0.209238	-0.0883666	-0.0883666
Plasma	I309	47	46	0.61309	0.543941	0.617021	0.621647	0.61494	0.514339	0.616559	0.623034	50.5	4.98754	0.041246	-0.197942	0.12083	0.135028	0.0969684	0.132181	0.425532	0.446809	0.659574	0.404255	0.765957	0.723404	0.723404	0.808511	0.782609	0.717391	0.565217	0.804348	0.478261	0.391304	0.521739	0.456522	0.842131	0.842131	0.0473484	0.0473484	0.868551	0.868551	0.0558135	0.0558135	-0.022222	-0.022222	0.339336	0.339336	0.00555745	0.00555745
Plasma	IL10	47	46	0.61309	0.575856	0.623265	0.641767	0.61494	0.582331	0.627428	0.644542	50.5	0.27145	0.0859537	0.0604282	0.12083	-0.215181	0.194594	0.0399498	0.425532	0.276596	0.787234	0.87234	0.765957	0.404255	0.851064	0.829787	0.782609	0.891304	0.478261	0.434783	0.478261	0.76087	0.413043	0.478261	0.444483	0.444483	0.122144	0.122144	0.564187	0.564187	0.222578	0.222578	-0.022222	-0.022222	-0.0767048	-0.0767048	-0.0498377	-0.0498377
Plasma	IL18	47	46	0.61309	0.537465	0.615634	0.611933	0.61494	0.548104	0.612858	0.615634	50.5	77.1925	-0.23074	-0.19346	0.12083	0.193572	0.104945	0.174691	0.425532	0.744681	0.425532	0.425532	0.765957	0.93617	0.744681	0.829787	0.782609	0.413043	0.804348	0.804348	0.478261	0.217391	0.5	0.456522	0.894155	0.894155	0.030614	0.030614	0.923669	0.923669	-0.0444639	-0.0444639	-0.022222	-0.022222	-0.123705	-0.123705	0.0332574	0.0332574
Plasma	IL5	46	44	0.61166	0.553607	0.627964	0.647727	0.621542	0.58498	0.632905	0.653162	50.5	0.2245	-0.245828	-0.161689	0.113071	-0.156911	0.0679197	0.215985	0.434783	0.608696	0.456522	0.586957	0.782609	0.5	0.73913	0.847826	0.772727	0.545455	0.772727	0.75	0.5	0.727273	0.522727	0.454545	0.67567	0.67567	0.193567	0.193567	0.868422	0.868422	0.236253	0.236253	-0.116547	-0.116547	-0.361706	-0.361706	-0.0587906	-0.0587906
Plasma	IL6	47	46	0.61309	0.632516	0.6642	0.658649	0.61494	0.639454	0.66605	0.66605	50.5	0.688793	-0.234399	-0.238203	0.12083	0.00607594	0.0540829	0.0801501	0.425532	0.510638	0.531915	0.531915	0.765957	0.723404	0.744681	0.744681	0.782609	0.73913	0.782609	0.782609	0.478261	0.565217	0.543478	0.543478	-0.23495	-0.23495	0.625441	0.625441	0.389468	0.389468	-0.0689042	-0.0689042	-0.022222	-0.022222	-0.0844489	-0.0844489	-0.023072	-0.023072
Plasma	IL7	47	46	0.61309	0.490287	0.629047	0.63506	0.61494	0.517576	0.629972	0.630435	50.5	2.66465	0.118185	0.0735246	0.12083	0.135623	0.0556408	-0.308818	0.425532	0.787234	0.744681	0.765957	0.765957	0.87234	0.702128	0.361702	0.782609	0.282609	0.565217	0.5	0.478261	0.282609	0.543478	0.847826	1.48057	1.48057	0.192205	0.192205	1.6468	1.6468	0.0728363	0.0728363	-0.022222	-0.022222	-0.311825	-0.311825	-0.0111933	-0.0111933
Plasma	NfL	47	46	0.61309	0.754625	0.728492	0.736818	0.61494	0.72271	0.716466	0.732192	50.5	24.9	-0.150862	-0.34187	0.12083	-0.00579153	-0.123273	-0.165851	0.425532	0.553191	0.617021	0.489362	0.765957	0.787234	0.680851	0.595745	0.782609	0.869565	0.76087	0.869565	0.478261	0.565217	0.717391	0.782609	-1.82263	-1.82263	1.4592	1.4592	-0.356009	-0.356009	0.112573	0.112573	-0.022222	-0.022222	0.43634	0.43634	0.159698	0.159698
Plasma	NT1tauAverage	37	36	0.63476	0.631381	0.636637	0.687688	0.647523	0.533784	0.645646	0.673423	49.5	4.492	-0.261927	-0.180256	0.0712365	-0.272388	0.00336199	0.0552325	0.432432	0.486486	0.459459	0.486486	0.756757	0.675676	0.702703	0.756757	0.805556	0.805556	0.805556	0.916667	0.527778	0.527778	0.583333	0.611111	0.0367137	0.0367137	0.0202058	0.0202058	0.0546998	0.0546998	0.559345	0.559345	-0.137511	-0.137511	1.02848	1.02848	-0.0972247	-0.0972247
Plasma	PPY	21	25	0.581905	0.573333	0.601905	0.63619	0.60381	0.592381	0.626667	0.685714	49.5	226.335	0.419184	0.00927221	0.252993	-0.0438081	0.216515	-0.28704	0.52381	0.380952	0.857143	0.714286	0.714286	0.47619	0.666667	0.47619	0.72	0.84	0.4	0.6	0.52	0.8	0.64	0.92	0.0693638	0.0693638	0.163903	0.163903	0.233862	0.233862	0.286255	0.286255	-0.178768	-0.178768	-0.152677	-0.152677	-0.206087	-0.206087
Plasma	Ptau217NormalisedMean	29	24	0.628592	0.701149	0.741379	0.738506	0.643678	0.701149	0.741379	0.741379	49.5	1.38122	-0.0824022	-0.048491	-0.250084	-0.399592	0.0865409	0.19513	0.413793	0.827586	0.724138	0.724138	0.689655	0.724138	0.793103	0.827586	0.833333	0.541667	0.708333	0.708333	0.625	0.625	0.625	0.583333	-0.682318	-0.682318	1.08604	1.08604	0.400146	0.400146	-0.0293214	-0.0293214	-0.137185	-0.137185	0	0	0	0
Plasma	SAA	47	46	0.61309	0.589269	0.619796	0.623034	0.61494	0.584644	0.620722	0.628122	50.5	7.66752e+06	0.152725	0.11478	0.12083	-0.198632	0.0586326	0.303846	0.425532	0.680851	0.808511	0.87234	0.765957	0.489362	0.702128	0.914894	0.782609	0.586957	0.434783	0.391304	0.478261	0.73913	0.521739	0.326087	0.283711	0.283711	0.080855	0.080855	0.364006	0.364006	0.0391008	0.0391008	-0.022222	-0.022222	0.0546533	0.0546533	-0.0111513	-0.0111513
Plasma	sICAM1	47	46	0.61309	0.501388	0.618409	0.630897	0.61494	0.543478	0.623034	0.630897	50.5	320701	-0.169597	-0.176742	0.12083	-0.10778	0.175801	-0.00327778	0.425532	0.553191	0.446809	0.404255	0.765957	0.510638	0.808511	0.638298	0.782609	0.565217	0.782609	0.847826	0.478261	0.630435	0.456522	0.586957	1.35592	1.35592	0.0641032	0.0641032	1.3989	1.3989	0.151085	0.151085	-0.022222	-0.022222	-0.48505	-0.48505	-0.0557464	-0.0557464
Plasma	sVCAM1	47	46	0.61309	0.528215	0.619796	0.620259	0.61494	0.568455	0.618871	0.621647	50.5	751562	-0.187335	-0.173856	0.12083	-0.125762	0.0400588	0.0436065	0.425532	0.914894	0.446809	0.446809	0.765957	0.468085	0.680851	0.680851	0.782609	0.195652	0.782609	0.782609	0.478261	0.717391	0.565217	0.565217	1.00579	1.00579	0.0808196	0.0808196	1.08603	1.08603	0.00557689	0.00557689	-0.022222	-0.022222	-0.470757	-0.470757	0.0111319	0.0111319
Plasma	TARC	47	46	0.61309	0.495375	0.627197	0.626272	0.61494	0.52729	0.628585	0.630897	50.5	278.067	-0.111759	-0.115418	0.12083	-0.0692375	0.109843	0.0748751	0.425532	0.808511	0.553191	0.531915	0.765957	0.553191	0.744681	0.702128	0.782609	0.282609	0.695652	0.717391	0.478261	0.565217	0.521739	0.565217	1.38968	1.38968	0.170476	0.170476	1.5615	1.5615	-0.0112064	-0.0112064	-0.022222	-0.022222	-0.370051	-0.370051	-0.0168174	-0.0168174
Plasma	Tau	46	45	0.612802	0.703865	0.71256	0.701932	0.612802	0.685749	0.710145	0.713527	50.5	2.92176	-0.13113	-0.792897	0.0402034	-0.110305	-0.383984	-0.660232	0.434783	0.652174	0.652174	0.369565	0.652174	0.630435	0.478261	0.434783	0.777778	0.755556	0.711111	0.955556	0.555556	0.711111	0.888889	0.911111	-1.11498	-1.11498	1.2319	1.2319	0.110647	0.110647	-0.137058	-0.137058	0	0	0.227495	0.227495	0.0309272	0.0309272
Plasma	TenacinC	41	39	0.629456	0.541588	0.629769	0.630394	0.631957	0.556598	0.630394	0.632896	53.5	61965.1	0.0328533	0.0313792	-0.0574604	-0.172683	0.00254513	-0.0152757	0.658537	0.341463	0.682927	0.682927	0.658537	0.341463	0.682927	0.682927	0.589744	0.769231	0.564103	0.564103	0.589744	0.794872	0.615385	0.615385	0.970683	0.970683	0.00352055	0.00352055	0.972461	0.972461	0.00702973	0.00702973	-0.0281827	-0.0281827	-0.162948	-0.162948	-0.00701476	-0.00701476
Plasma	TNFA	47	46	0.61309	0.512026	0.619796	0.622572	0.61494	0.540241	0.626272	0.626272	50.5	2.84725	-0.239348	-0.264485	0.12083	-0.112136	0.0814382	0.0816828	0.425532	0.574468	0.404255	0.404255	0.765957	0.382979	0.723404	0.723404	0.782609	0.565217	0.826087	0.826087	0.478261	0.73913	0.543478	0.543478	1.19172	1.19172	0.080861	0.080861	1.27232	1.27232	0.033548	0.033548	-0.022222	-0.022222	-0.327629	-0.327629	-0.0781625	-0.0781625
Purdue	dhspp	55	33	0.604408	0.64022	0.658953	0.684298	0.610193	0.639669	0.654821	0.681818	50.5	3.5	-0.543152	-0.831154	-0.769375	-0.394673	-0.509969	-0.855785	0.4	0.690909	0.581818	0.545455	0.345455	0.690909	0.6	0.545455	0.848485	0.545455	0.69697	0.787879	0.909091	0.545455	0.69697	0.818182	-0.417208	-0.417208	0.636835	0.636835	0.218593	0.218593	0.302868	0.302868	-0.0673853	-0.0673853	0.00638957	0.00638957	0.0481653	0.0481653
Purdue	nhspp	54	33	0.611392	0.677048	0.694164	0.697531	0.617003	0.677329	0.700898	0.702581	50.5	3.5	-0.463061	-0.432118	-0.765089	-0.466729	-0.45232	-0.421241	0.407407	0.703704	0.740741	0.740741	0.351852	0.703704	0.740741	0.740741	0.848485	0.636364	0.69697	0.69697	0.909091	0.636364	0.69697	0.69697	-0.766206	-0.766206	0.97151	0.97151	0.201232	0.201232	0.0398718	0.0398718	-0.0653373	-0.0653373	-0.00327738	-0.00327738	-0.0800103	-0.0800103
RADD	raddhm	46	34	0.590153	0.655371	0.693414	0.678069	0.590473	0.660806	0.686061	0.680946	49.5	2.5	-0.546138	-0.592483	-0.215421	-0.598906	-0.213117	-0.225357	0.347826	0.413043	0.543478	0.478261	0.673913	0.413043	0.717391	0.608696	0.852941	0.882353	0.852941	0.852941	0.558824	0.882353	0.676471	0.705882	-0.762729	-0.762729	1.17829	1.17829	0.464431	0.464431	-0.181875	-0.181875	-0.00349103	-0.00349103	-0.0663373	-0.0663373	0.0867683	0.0867683
RADD	raddim	46	34	0.590153	0.575448	0.629476	0.662084	0.590473	0.589514	0.626279	0.665921	49.5	3.5	-0.539635	-0.590872	-0.215421	-0.489669	-0.378807	-0.355866	0.347826	0.76087	0.5	0.5	0.673913	0.456522	0.565217	0.608696	0.852941	0.382353	0.794118	0.823529	0.558824	0.705882	0.647059	0.705882	0.175311	0.175311	0.43811	0.43811	0.654652	0.654652	0.372153	0.372153	-0.00349103	-0.00349103	-0.171277	-0.171277	0.0360977	0.0360977
Reiss	aggsum	56	52	0.588255	0.59581	0.624313	0.680288	0.595295	0.6159	0.625172	0.679087	50.5	0.5	-0.000897503	-0.184884	0.0523859	-0.254902	0.213697	-0.204043	0.410714	0.732143	0.803571	0.857143	0.732143	0.535714	0.875	0.857143	0.788462	0.442308	0.423077	0.480769	0.461538	0.653846	0.346154	0.5	-0.104449	-0.104449	0.46698	0.46698	0.397719	0.397719	0.745791	0.745791	-0.0904568	-0.0904568	-0.287567	-0.287567	-0.011216	-0.011216
Reiss	autsum	56	52	0.588255	0.526099	0.583963	0.594952	0.595295	0.549794	0.589629	0.603022	50.5	1.5	-0.351795	-0.0703281	0.0523859	-0.0321421	-0.405306	-0.140409	0.410714	0.178571	0.339286	0.357143	0.732143	0.767857	0.321429	0.357143	0.788462	0.903846	0.865385	0.826923	0.461538	0.307692	0.903846	0.826923	0.871579	0.871579	-0.0550681	-0.0550681	0.809932	0.809932	0.14145	0.14145	-0.0904568	-0.0904568	-0.342294	-0.342294	-0.0726141	-0.0726141
Reiss	reissav	56	52	0.588255	0.590659	0.642857	0.650755	0.595295	0.603022	0.645261	0.652129	50.5	1.5	0.0316596	-0.00120102	0.0523859	-0.00391836	-0.00077948	0.00414695	0.410714	0.857143	0.767857	0.821429	0.732143	0.785714	0.767857	0.821429	0.788462	0.307692	0.519231	0.461538	0.461538	0.423077	0.519231	0.461538	-0.0324667	-0.0324667	0.709689	0.709689	0.714078	0.714078	0.104183	0.104183	-0.0904568	-0.0904568	-0.1707	-0.1707	-0.0316356	-0.0316356
Reiss	reissdepb	56	52	0.588255	0.634272	0.633929	0.667582	0.595295	0.627404	0.636161	0.67737	50.5	0.5	0.073464	-0.107156	0.0523859	-0.249352	-0.211737	-0.176428	0.410714	0.732143	0.767857	0.767857	0.732143	0.535714	0.5	0.642857	0.788462	0.576923	0.480769	0.557692	0.461538	0.769231	0.788462	0.673077	-0.625291	-0.625291	0.593391	0.593391	-0.00472503	-0.00472503	0.445977	0.445977	-0.0904568	-0.0904568	0.095344	0.095344	-0.0293341	-0.0293341
Reiss	reissdepp	56	52	0.588255	0.589801	0.644059	0.639938	0.595295	0.600446	0.643372	0.638221	50.5	2.5	0.128417	0.0285465	0.0523859	0.376312	0.103373	0.113122	0.410714	0.857143	0.785714	0.732143	0.732143	0.946429	0.803571	0.803571	0.788462	0.307692	0.5	0.519231	0.461538	0.230769	0.5	0.480769	-0.0202118	-0.0202118	0.726729	0.726729	0.719682	0.719682	-0.0544466	-0.0544466	-0.0904568	-0.0904568	-0.140395	-0.140395	0.00905144	0.00905144
Reiss	reissdpb	56	52	0.588255	0.57864	0.610234	0.649038	0.595295	0.596669	0.615213	0.669471	50.5	0.5	0.321062	-0.164819	0.0523859	-0.22379	0.251447	0.0341546	0.410714	0.660714	0.910714	0.785714	0.732143	0.482143	0.857143	0.857143	0.788462	0.519231	0.326923	0.480769	0.461538	0.711538	0.365385	0.423077	0.129411	0.129411	0.283276	0.283276	0.4267	0.4267	0.508445	0.508445	-0.0904568	-0.0904568	-0.247071	-0.247071	-0.0644409	-0.0644409
Reiss	reissparan	56	52	0.588255	0.540007	0.591518	0.643716	0.595295	0.558207	0.599416	0.657452	50.5	0.5	-0.157044	-0.165473	0.0523859	-0.182858	-0.0649816	-0.114875	0.410714	0.678571	0.482143	0.553571	0.732143	0.5	0.660714	0.678571	0.788462	0.403846	0.711538	0.711538	0.461538	0.653846	0.538462	0.615385	0.662419	0.662419	0.0419413	0.0419413	0.707718	0.707718	0.682305	0.682305	-0.0904568	-0.0904568	-0.254522	-0.254522	-0.101766	-0.101766
Reiss	reisspsy	56	52	0.588255	0.678056	0.702266	0.708791	0.595295	0.692995	0.702095	0.71068	50.5	0.5	0.0579659	-0.107426	0.0523859	-0.219	0.0306366	-0.123264	0.410714	0.642857	0.767857	0.75	0.732143	0.642857	0.767857	0.75	0.788462	0.692308	0.615385	0.634615	0.461538	0.692308	0.615385	0.653846	-1.22868	-1.22868	1.52242	1.52242	0.346143	0.346143	0.0910863	0.0910863	-0.0904568	-0.0904568	-0.215077	-0.215077	0.00238829	0.00238829
ReissTot	reisstot	56	52	0.588255	0.675481	0.701065	0.74399	0.595295	0.6784	0.703468	0.741587	50.5	2.5	-0.230104	-0.253924	0.0523859	-0.243614	-0.272323	-0.257286	0.410714	0.589286	0.660714	0.75	0.732143	0.625	0.607143	0.75	0.788462	0.730769	0.730769	0.673077	0.461538	0.692308	0.75	0.673077	-1.15747	-1.15747	1.50735	1.50735	0.354039	0.354039	0.615937	0.615937	-0.0904568	-0.0904568	-0.0401321	-0.0401321	-0.0336163	-0.0336163
Tinetti	tbaba	55	45	0.607677	0.754949	0.755556	0.752727	0.609091	0.750909	0.752727	0.758788	50.5	9.5	-0.00595325	0.105844	-0.408643	-0.137575	0.00543134	0.0875459	0.418182	0.8	0.818182	0.818182	0.363636	0.8	0.836364	0.836364	0.822222	0.644444	0.644444	0.644444	0.866667	0.644444	0.644444	0.644444	-1.96699	-1.96699	1.96277	1.96277	0.0694587	0.0694587	-0.0403854	-0.0403854	-0.017557	-0.017557	0.0580777	0.0580777	0.040279	0.040279
VMI	rsvmi	55	46	0.583202	0.676087	0.687747	0.703953	0.586759	0.672134	0.683399	0.709486	50.5	10.5	0.356401	0.0184594	-0.367668	0.238976	-0.0107883	0.270232	0.4	0.890909	0.927273	0.745455	0.327273	0.909091	0.745455	0.872727	0.804348	0.478261	0.413043	0.608696	0.847826	0.456522	0.586957	0.521739	-1.16788	-1.16788	1.32352	1.32352	0.149997	0.149997	0.212736	0.212736	-0.0440114	-0.0440114	0.0503232	0.0503232	0.05609	0.05609
[truncated: 74 more columns]
